# Supplementary material for: Observation of a mixed close-packed structure in superionic water
Source: Nat Commun. 2025 Dec 7;17:374. doi: 10.1038/s41467-025-67063-2 (PMC12796318; doi:10.1038/s41467-025-67063-2)
Supplement: Supplementary file 3 — Source Data [file 41467_2025_67063_MOESM3_ESM.xlsx]

## Sheet: Fig2
	Time (ns)	Velocity V1(km/s)	ErrVelocity V1 (km/s)	Time (ns)	Velocity V2 (km/s)	Err velocity V2 (km/s)		Time (ns)	V1_Uf	Err V1 Uf	Time (ns)	V2_Uf (km/s)	Err V2_Uf(km/s)		time (ns)	Uapp_Sim		time (ns)	Uf_Sim	time (ns)	Uf_Sim	time (ns)	Uapp_sim	time (ns)	Uf_sim	time (ns)	Uapp_sim				x (um)	Time (ns)	rho (g/cc)
Figure 2a	-2.1692	0.0	0.19482	-2.2929	0.061588	0.42713			0.0	0.041928		0.0	0.66106		0.0			-0.9	-0.0	-0.9	-0.0	0.0		-0.9	-0.0	0.0					0	-0.8	3.5099
	-2.1502	-0.0054578	0.19465	-2.2775	0.064666	0.42699			0.0035582	0.041069		0.0018704	0.6609		-0.9	-5.85379211770487E-8		-0.85	4.312083E-7	-0.85	4.3120840000000003E-7	-0.9	-6.065619118089671E-8	-0.85	4.3120840000000003E-7	-0.9	-5.973106453893706E-8			Figure 2c	1.1	-0.8	3.5099
	-2.1311	-0.0086891	0.19384	-2.2622	0.066537	0.42692			0.0060495	0.04036		0.0044517	0.66064		-0.85	-8.392987638217164E-8		-0.8	6.923228E-7	-0.8	6.981395999999999E-7	-0.85	-8.76896137924632E-8	-0.8	6.952004E-7	-0.85	-8.607446488895221E-8				2.2	-0.8	3.5099
	-2.1121000000000003	-0.010111	0.19214	-2.2468	0.06757	0.42685			0.0077772	0.039775		0.0065439	0.66041		-0.8	-1.2837165286327945E-7		-0.75	6.826675E-7	-0.75	6.922765E-7	-0.8	-1.358848749077879E-7	-0.75	6.873711999999999E-7	-0.8	-1.3305918855621712E-7				3.3	-0.8	3.5099
	-2.0931	-0.0095462	0.18951	-2.2314	0.068508	0.42671			0.0090834	0.03925		0.0077323	0.66027		-0.75	-1.5959494703565724E-7		-0.7000000000000001	5.898446E-7	-0.7000000000000001	5.960657E-7	-0.75	-1.7099432625400368E-7	-0.7000000000000001	5.927540999999999E-7	-0.75	-1.682085439824732E-7				4.4	-0.8	3.5099
	-2.0741	-0.0062148	0.1861	-2.216	0.07013	0.42645			0.01016	0.038736		0.0082777	0.6602		-0.7	-1.7811203179007862E-7		-0.65	5.61802E-7	-0.65	5.632918E-7	-0.7	-1.9188223632227164E-7	-0.65	5.631816E-7	-0.7	-1.9200649603590136E-7				5.4	-0.8	3.5099
	-2.0551	8.4167E-4	0.18217	-2.2006	0.072931	0.42607			0.010929	0.038253		0.0088975	0.66013		-0.65	-1.8708885818341514E-7		-0.6000000000000001	5.871132E-7	-0.6000000000000001	5.864978E-7	-0.65	-2.0066318029421382E-7	-0.6000000000000001	5.880426E-7	-0.65	-2.0720335669466294E-7				6.5	-0.8	3.5099
	-2.036	0.012124	0.17796	-2.1852	0.076942	0.42562			0.011052	0.0379		0.01045	0.65997		-0.6000000000000001	-1.9130482087348355E-7		-0.55	5.913627999999999E-7	-0.55	5.913742000000001E-7	-0.6000000000000001	-2.0240520370862214E-7	-0.55	5.925203E-7	-0.6000000000000001	-2.1793607629660983E-7				7.5	-0.8	3.5099
	-2.017	0.027185	0.17368	-2.1698	0.08171	0.42517			0.01006	0.037828		0.013599	0.65964		-0.55	-1.9583455923566362E-7		-0.5	5.759959E-7	-0.5	5.758112E-7	-0.55	-2.0344361928437138E-7	-0.5	5.777202E-7	-0.55	-2.283605908814934E-7				8.5	-0.8	3.5099
	-1.9980000000000002	0.044543	0.16947	-2.1543	0.086436	0.42479			0.0075544	0.038175		0.018567	0.65912		-0.5	-2.0428501557034906E-7		-0.45000000000000007	5.724591999999999E-7	-0.45000000000000007	5.706821E-7	-0.5	-2.0868765204795636E-7	-0.45000000000000007	5.734532E-7	-0.5	-2.4052940261753974E-7				9.5	-0.8	3.5099
	-1.979	0.062048	0.16542	-2.1389	0.090212	0.42452			0.0033952	0.039003		0.025045	0.65843		-0.45	-2.1725475107814418E-7		-0.4000000000000001	5.824185E-7	-0.4000000000000001	5.796914000000001E-7	-0.45	-2.194133230659645E-7	-0.4000000000000001	5.821499E-7	-0.45	-2.529029643483227E-7				10.4	-0.8	3.5099
	-1.96	0.077516	0.16155	-2.1234	0.092285	0.42437			-0.0022189	0.040263		0.032281	0.65765		-0.4	-2.3208849597722292E-7		-0.3500000000000001	5.823994E-7	-0.3500000000000001	5.804429E-7	-0.4	-2.3298650830838596E-7	-0.3500000000000001	5.812900000000001E-7	-0.4	-2.614505092424224E-7				11.4	-0.8	3.5099
	-1.9411	0.089377	0.1579	-2.108	0.092273	0.42434			-0.0087833	0.041804		0.039292	0.65689		-0.3500000000000001	-2.4456187475152547E-7		-0.30000000000000004	5.770026E-7	-0.30000000000000004	5.765901E-7	-0.3500000000000001	-2.448812210786855E-7	-0.30000000000000004	5.75689E-7	-0.3500000000000001	-2.6313637135899626E-7				12.3	-0.8	3.5099
	-1.9221	0.097091	0.15455	-2.0925	0.090286	0.4244			-0.015611	0.043413		0.045127	0.65625		-0.30000000000000004	-2.519508370824042E-7		-0.2500000000000001	5.756817E-7	-0.2500000000000001	5.764805999999999E-7	-0.30000000000000004	-2.5204701614711666E-7	-0.2500000000000001	5.748809000000001E-7	-0.30000000000000004	-2.588965344330063E-7				13.2	-0.8	3.5099
	-1.9031000000000002	0.1012	0.15167	-2.077	0.086915	0.42454			-0.02199	0.044869		0.049097	0.65583		-0.25	-2.55477289101691E-7		-0.20000000000000018	5.785954999999999E-7	-0.20000000000000018	5.797914E-7	-0.25	-2.5550184545863885E-7	-0.20000000000000018	5.782473000000001E-7	-0.25	-2.53359417001775E-7				14.1	-0.8	3.5099
	-1.8841	0.10303	0.14948	-2.0616	0.083112	0.42471			-0.027323	0.045997		0.050931	0.65564		-0.20000000000000007	-2.599009576442768E-7		-0.15000000000000013	5.782644000000001E-7	-0.15000000000000013	5.78999E-7	-0.20000000000000007	-2.599063009256497E-7	-0.15000000000000013	5.777061999999999E-7	-0.20000000000000007	-2.515700998628745E-7				15	-0.8	3.5099
	-1.8651	0.10422	0.14819	-2.0461	0.079991	0.42484			-0.031228	0.046697		0.05085	0.65567		-0.15000000000000002	-2.6992188395524863E-7		-0.10000000000000009	5.758363E-7	-0.10000000000000009	5.756843000000001E-7	-0.15000000000000002	-2.6992188395524863E-7	-0.10000000000000009	5.745369999999999E-7	-0.15000000000000002	-2.5574638584657805E-7				15.9	-0.8	3.5099
	-1.8462	0.10625	0.1479	-2.0306	0.078639	0.42488			-0.033579	0.046957		0.049544	0.65583		-0.09999999999999998	-2.8615284008992603E-7		-0.050000000000000155	5.771417E-7	-0.050000000000000155	5.765933000000001E-7	-0.09999999999999998	-2.861420398403425E-7	-0.050000000000000155	5.757846E-7	-0.09999999999999998	-2.646592065502773E-7				16.7	-0.8	3.5099
	-1.8272	0.11006	0.14857	-2.015	0.079976	0.42474			-0.034493	0.046846		0.04809	0.65602		-0.050000000000000044	-3.0422518193518044E-7		-1.1102230246251565E-16	5.809964E-7	-1.1102230246251565E-16	5.804548E-7	-0.050000000000000044	-3.0417572816077154E-7	-1.1102230246251565E-16	5.80465E-7	-0.050000000000000044	-2.7542580482986523E-7				17.5	-0.8	3.5099
	-1.8083	0.11591	0.15002	-1.9994999999999998	0.084682	0.42437			-0.034273	0.046487		0.047796	0.65609		0.0	-3.179981149514788E-7		0.04999999999999993	5.791223000000001E-7	0.04999999999999993	5.818563E-7	0.0	-3.178166707584751E-7	0.04999999999999993	5.821169E-7	0.0	-2.8575743726833025E-7				18.4	-0.8	3.5099
	-1.7893	0.12336	0.15192	-1.984	0.093179	0.42376			-0.033339	0.046032		0.050018	0.65591		0.050000000000000044	-3.254758667026181E-7		0.09999999999999987	5.777928E-7	0.09999999999999987	5.822088999999999E-7	0.050000000000000044	-3.2471405120304553E-7	0.09999999999999987	5.814191999999999E-7	0.050000000000000044	-2.9612147045554593E-7				19.2	-0.8	3.5099
	-1.7704	0.13153	0.15388	-1.9685000000000001	0.10558	0.42294			-0.03215	0.045623		0.055961	0.65535		0.09999999999999998	-3.6423000437935116E-7		0.15000000000000002	5.793717E-7	0.15000000000000002	5.832308999999999E-7	0.09999999999999998	-3.575598839233862E-7	0.15000000000000002	5.81307E-7	0.09999999999999998	-3.416926119825803E-7				20	-0.8	3.5099
	-1.7514000000000003	0.13949	0.15554	-1.9529	0.12158	0.42196			-0.031126	0.045363		0.06652	0.65434		0.15000000000000002	-7.379879889413132E-7		0.19999999999999984	5.822359999999999E-7	0.19999999999999984	5.856772E-7	0.15000000000000002	-6.816486575189629E-7	0.19999999999999984	5.831218E-7	0.15000000000000002	-7.141318292269716E-7				20.7	-0.8	3.5099
	-1.7325	0.14674	0.15663	-1.9373	0.14034	0.4209			-0.030556	0.045293		0.082145	0.65285		0.19999999999999984	-2.740128934419772E-6		0.2499999999999999	5.799703E-7	0.2499999999999999	5.838965E-7	0.19999999999999984	-2.447031533847621E-6	0.2499999999999999	5.82298E-7	0.19999999999999984	-2.6810894269146957E-6				21.5	-0.8	3.5099
	-1.7135000000000002	0.15345	0.15706	-1.9218000000000002	0.16039	0.41985			-0.030515	0.045395		0.10271	0.65089		0.2499999999999999	-1.042541680362774E-5		0.29999999999999993	5.798684E-7	0.29999999999999993	5.795181E-7	0.2499999999999999	-9.215108661919658E-6	0.29999999999999993	5.793409E-7	0.2499999999999999	-1.0196542234552908E-5				22.2	-0.8	3.5099
	-1.6945999999999999	0.16045	0.15687	-1.9062000000000001	0.17976	0.41887			-0.030827	0.045605		0.1274	0.64857		0.29999999999999993	-3.621162875333539E-5		0.34999999999999976	5.835727E-7	0.34999999999999976	5.753764E-7	0.29999999999999993	-3.171483956521115E-5	0.34999999999999976	5.773389E-7	0.29999999999999993	-3.529191542384069E-5				23	-0.8	3.5099
	-1.6757	0.1687	0.15619	-1.8906	0.1964	0.41803			-0.031095	0.045843		0.15456	0.64606		0.35	-1.1103771498710557E-4		0.3999999999999998	5.842044E-7	0.3999999999999998	5.747334E-7	0.35	-9.6741201673467E-5	0.3999999999999998	5.768345E-7	0.35	-1.0794568345318112E-4				23.7	-0.8	3.5099
	-1.6567000000000003	0.17869	0.15515	-1.875	0.20879	0.41739			-0.030837	0.046053		0.18181	0.6436		0.4	-2.9895585555550497E-4		0.44999999999999984	5.785721E-7	0.44999999999999984	5.792507E-7	0.4	-2.588852289591159E-4	0.44999999999999984	5.768524000000001E-7	0.4	-2.896855170320123E-4				24.4	-0.8	3.5099
	-1.6378	0.19	0.15379	-1.8594	0.2163	0.41699			-0.02965	0.046216		0.20645	0.64143		0.45000000000000007	-7.097076877471409E-4		0.49999999999999967	5.732131E-7	0.49999999999999967	5.834579E-7	0.45000000000000007	-6.092664787047397E-4	0.49999999999999967	5.773172E-7	0.45000000000000007	-6.845444744385532E-4				25.1	-0.8	3.5099
	-1.6189	0.2013	0.15202	-1.8437999999999999	0.21937	0.41683			-0.027373	0.04635		0.22618	0.63975		0.4999999999999999	-0.0014924601723578235		0.5499999999999997	5.727018E-7	0.5499999999999997	5.837591999999999E-7	0.4999999999999999	-0.001266694491164344	0.5499999999999997	5.785775E-7	0.4999999999999999	-0.0014309976060076224				25.8	-0.8	3.5099
	-1.6	0.21073	0.14972	-1.8281999999999998	0.21923	0.41685			-0.024162	0.046483		0.23977	0.63868		0.5499999999999999	-0.0027965446563484875		0.5999999999999998	5.783487E-7	0.5999999999999998	5.829248E-7	0.5499999999999999	-0.002340574551226382	0.5999999999999998	5.798368E-7	0.5499999999999999	-0.002662067539290547				26.4	-0.8	3.5099
	-1.5811000000000002	0.21653	0.14675	-1.8126000000000002	0.21761	0.41694			-0.020455	0.046624		0.2473	0.6382		0.6	-0.004703030845689682		0.6499999999999998	5.815981000000001E-7	0.6499999999999998	5.812013E-7	0.6	-0.0038755035448048147	0.6499999999999998	5.797665E-7	0.6	-0.004440656720930747				27.1	-0.8	3.5099
	-1.5621999999999998	0.2175	0.14312	-1.7970000000000002	0.21628	0.41699			-0.016831	0.046758		0.24983	0.63821		0.65	-0.00716207198581742		0.6999999999999998	5.77545E-7	0.6999999999999998	5.787326E-7	0.65	-0.005812470743194353	0.6999999999999998	5.765985E-7	0.65	-0.0067066060595379895				27.8	-0.8	3.5099
	-1.5433	0.21331	0.13902	-1.7812999999999999	0.21673	0.4169			-0.013816	0.046861		0.24886	0.63855		0.7000000000000001	-0.009984345674979522		0.7499999999999999	5.741165E-7	0.7499999999999999	5.770915E-7	0.7000000000000001	-0.008005391555570895	0.7499999999999999	5.774643E-7	0.7000000000000001	-0.00928084341489921				28.4	-0.8	3.5099
	-1.5244	0.2044	0.1348	-1.7656999999999998	0.21985	0.41664			-0.011709	0.046922		0.24586	0.63901		0.7500000000000001	-0.012911976305304051		0.7999999999999997	5.739837000000001E-7	0.7999999999999997	5.754181E-7	0.7500000000000001	-0.010297682741452263	0.7999999999999997	5.808938999999999E-7	0.7500000000000001	-0.011943918382144147				29	-0.8	3.5099
	-1.5055	0.19182	0.13097	-1.75	0.22584	0.41623			-0.010508	0.046949		0.24211	0.63943		0.7999999999999999	-0.01574247472467505		0.8499999999999998	5.765534E-7	0.8499999999999998	5.741126E-7	0.7999999999999999	-0.012618639938068554	0.8499999999999998	5.847476999999999E-7	0.7999999999999999	-0.014555286894960773				29.6	-0.8	3.5099
	-1.4866000000000001	0.17691	0.128	-1.7343	0.23422	0.41572			-0.009955	0.046966		0.23863	0.63964		0.85	-0.018425932992158778		0.8999999999999998	5.793830000000001E-7	0.8999999999999998	5.751731000000001E-7	0.85	-0.015035414320209384	0.8999999999999998	5.869152E-7	0.85	-0.017136611429236837				30.2	-0.8	3.5099
	-1.4676999999999998	0.16108	0.12628	-1.7187	0.24402	0.41517			-0.0096811	0.046994		0.23624	0.63956		0.9	-0.020987206746212905		0.9499999999999998	5.810352E-7	0.9499999999999998	5.785264E-7	0.9	-0.017643873810470723	0.9499999999999998	5.834082E-7	0.9	-0.019777598166001553				30.8	-0.8	3.5099
	-1.4487999999999999	0.14568	0.12599	-1.703	0.25409	0.41461			-0.0093546	0.047037		0.2355	0.63918		0.9500000000000001	-0.023374601860382427		0.9999999999999999	5.820000999999999E-7	0.9999999999999999	5.820581000000001E-7	0.9500000000000001	-0.02041224168658573	0.9999999999999999	5.764247E-7	0.9500000000000001	-0.022460811002247283				31.4	-0.8	3.5099
	-1.4300000000000002	0.13189	0.12712	-1.6873	0.2634	0.41407			-0.0087755	0.04708		0.23667	0.63855		1.0	-0.02499718840579135		1.0499999999999998	5.824931999999999E-7	1.0499999999999998	5.842614E-7	1.0	-0.02271829244887158	1.0499999999999998	5.713659E-7	1.0	-0.024571112531475592				32	-0.8	3.5099
	-1.4110999999999998	0.1206	0.12949	-1.6716	0.2712	0.41356			-0.0078752	0.047102		0.23969	0.63777		1.0500000000000003	-0.024053567865735204		1.0999999999999996	5.816957E-7	1.0999999999999996	5.829852000000001E-7	1.0500000000000003	-0.02267038547620359	1.0999999999999996	5.708446E-7	1.0500000000000003	-0.024189984393160557				32.5	-0.8	3.5099
	-1.3921999999999999	0.11227	0.13281	-1.6559	0.27713	0.41312			-0.0066489	0.047087		0.24415	0.63694		1.1	-0.016833407739795803		1.15	5.774365E-7	1.15	5.794636E-7	1.1	-0.01643925545829461	1.15	5.765087E-7	1.1	-0.017422855914901447				33.1	-0.8	3.5099
	-1.3734000000000002	0.10689	0.13675	-1.6401	0.28106	0.41279			-0.0050851	0.047043		0.24946	0.63615		1.1500000000000004	0.003378062647357183		1.2000000000000002	5.746714E-7	1.2000000000000002	5.736511999999999E-7	1.1500000000000004	0.0027781944379512424	1.2000000000000002	5.798702E-7	1.1500000000000004	0.002641754331989432				33.6	-0.8	3.5099
	-1.3544999999999998	0.10415	0.14102	-1.6244	0.28292	0.41261			-0.003143	0.046994		0.255	0.63546		1.2000000000000002	0.047058144571337834		1.2499999999999996	5.756356E-7	1.2499999999999996	5.700634000000001E-7	1.2000000000000002	0.045481591375619246	1.2499999999999996	5.796488E-7	1.2000000000000002	0.046621696700185566				34.1	-0.8	3.5099
	-1.3357	0.10358	0.14537	-1.6087	0.28255	0.41263			-7.8711E-4	0.046962		0.26027	0.6349		1.25	0.12800726171360566		1.2999999999999998	5.752191000000001E-7	1.2999999999999998	5.721798E-7	1.25	0.12550857080350397	1.2999999999999998	5.808124999999999E-7	1.25	0.12838546018735997				34.7	-0.8	3.5099
	-1.3168000000000002	0.10478	0.14951	-1.5929	0.27979	0.41286			0.0019524	0.04694		0.26494	0.63448		1.2999999999999998	0.26128915182391665		1.3499999999999996	5.735991E-7	1.3499999999999996	5.755211E-7	1.2999999999999998	0.2581562341655399	1.3499999999999996	5.827827E-7	1.2999999999999998	0.2630383876854694				35.2	-0.8	3.5099
	-1.298	0.1074	0.15305	-1.5772	0.27466	0.41333			0.0049382	0.046875		0.26884	0.63419		1.35	0.459719371717938		1.4	5.747741000000001E-7	1.4	5.772839E-7	1.35	0.4566873632888928	1.4	5.805093E-7	1.35	0.463338735135153				35.7	-0.8	3.5099
	-1.2791000000000001	0.11115	0.15554	-1.5614	0.26748	0.41397			0.0079278	0.046682		0.27182	0.63403		1.4	0.7284065814644691		1.4499999999999997	5.790845E-7	1.4499999999999997	5.799307E-7	1.4	0.72651818068789	1.4499999999999997	5.776149E-7	1.4	0.7340784865793921				36.2	-0.8	3.5099
	-1.2603	0.11566	0.15659	-1.5456	0.25896	0.41473			0.01062	0.04629		0.2738	0.634		1.4500000000000002	1.0573072604678373		1.5	5.779273E-7	1.5	5.83254E-7	1.4500000000000002	1.0572442928385044	1.5	5.800633E-7	1.4500000000000002	1.0645092454097949				36.6	-0.8	3.5099
	-1.2414	0.12052	0.15599	-1.5299	0.24997	0.4155			0.012725	0.045701		0.2747	0.63412		1.5	1.416138047644722		1.5499999999999998	5.762843999999999E-7	1.5499999999999998	5.829853999999999E-7	1.5	1.4174622919630337	1.5499999999999998	5.838802E-7	1.5	1.4233441316561084				37.1	-0.8	3.5099
	-1.2226	0.12526	0.15383	-1.5141	0.24121	0.4162			0.014028	0.045009		0.27458	0.63435		1.5500000000000003	1.7597132597087466		1.5999999999999996	5.774354E-7	1.5999999999999996	5.799243E-7	1.5500000000000003	1.7608444461161525	1.5999999999999996	5.841973E-7	1.5500000000000003	1.7645498019813886				37.6	-0.8	3.5099
	-1.2037999999999998	0.12945	0.15048	-1.4983	0.233	0.4168			0.014427	0.044363		0.27355	0.63467		1.6	2.0454783332075976		1.65	5.812816E-7	1.65	5.765503E-7	1.6	2.044727836691891	1.65	5.809538E-7	1.6	2.045545861511414				38	-0.8	3.5099
	-1.1848999999999998	0.13279	0.14646	-1.4825	0.22528	0.41727			0.01394	0.043892		0.27176	0.63505		1.6500000000000004	2.2513277861705774		1.6999999999999997	5.850551000000001E-7	1.6999999999999997	5.746783E-7	1.6500000000000004	2.2482478225157365	1.6999999999999997	5.767250000000001E-7	1.6500000000000004	2.245470122047095				38.5	-0.8	3.5099
	-1.1661000000000001	0.13522	0.1424	-1.4667	0.21786	0.41764			0.012687	0.043646		0.26926	0.63547		1.7000000000000002	2.380057914754161		1.75	5.850218E-7	1.75	5.748447E-7	1.7000000000000002	2.3759668753009464	1.75	5.763523999999999E-7	1.7000000000000002	2.369334594659449				38.9	-0.8	3.5099
	-1.1473	0.13697	0.13892	-1.4508	0.21065	0.41789			0.010883	0.043583		0.266	0.63595		1.7500000000000004	2.4501559623453204		1.7999999999999998	5.803174E-7	1.7999999999999998	5.770971E-7	1.7500000000000004	2.4475260355922046	1.7999999999999998	5.766878E-7	1.7500000000000004	2.4376885519287725				39.4	-0.8	3.5099
	-1.1284999999999998	0.13856	0.13663	-1.435	0.20382	0.41805			0.0088229	0.043609		0.26187	0.63651		1.8000000000000003	2.4849329415076227		1.8499999999999996	5.767433E-7	1.8499999999999996	5.802455000000001E-7	1.8000000000000003	2.4864393796872264	1.8499999999999996	5.770388000000001E-7	1.8000000000000003	2.4746398037132167				39.8	-0.8	3.5099
	-1.1097000000000001	0.14065	0.13605	-1.4192	0.19776	0.41811			0.0068616	0.043616		0.2568	0.63716		1.85	2.5065566003670483		1.8999999999999995	5.757975999999999E-7	1.8999999999999995	5.812552E-7	1.85	2.5146594523478143	1.8999999999999995	5.778983E-7	1.85	2.5016822670434067				40.2	-0.8	3.5099
	-1.0909	0.14392	0.1376	-1.4033	0.19293	0.41811			0.0053482	0.043511		0.25093	0.63788		1.9	2.5316601811005057		1.9499999999999997	5.760228E-7	1.9499999999999997	5.787793E-7	1.9	2.5488912259226026	1.9499999999999997	5.791857E-7	1.9	2.5341706126533836				40.6	-0.8	3.5099
	-1.0720999999999998	0.14891	0.14147	-1.3875	0.18962	0.41813			0.0045215	0.043246		0.24468	0.63862		1.9500000000000002	2.567700606273661		1.9999999999999996	5.75149E-7	1.9999999999999996	5.763808E-7	1.9500000000000002	2.596633529034875	1.9999999999999996	5.744665E-7	1.9500000000000002	2.578269108209497				41	-0.8	3.5099
	-1.0533000000000001	0.15593	0.14759	-1.3716	0.1879	0.4182			0.0044012	0.042829		0.23874	0.63929		2.0	2.614648070349631		2.05	5.708147999999999E-7	2.05	5.744964E-7	2.0	2.656248060730263	2.05	5.616918E-7	2.0	2.6315679719936043				41.4	-0.8	3.5099
	-1.0345	0.16496	0.15547	-1.3557	0.18761	0.41839			0.0047352	0.042339		0.234	0.63982		2.05	2.6719344417298316		2.0999999999999996	5.621588E-7	2.0999999999999996	5.681683E-7	2.05	2.7216471844059242	2.0999999999999996	5.474773E-7	2.05	2.6884304350352295				41.8	-0.8	3.5099
	-1.0156999999999998	0.17568	0.16432	-1.3399	0.18846	0.41873			0.0050563	0.041894		0.23142	0.64011		2.1	2.7438987050351216		2.15	5.486776E-7	2.15	5.537713E-7	2.1	2.7864553696634857	2.15	5.371394E-7	2.1	2.744841357578366				42.2	-0.8	3.5099
	-0.9969	0.18743	0.17306	-1.324	0.19009	0.41925			0.0048463	0.041612		0.23181	0.64011		2.15	2.838667735546892		2.1999999999999997	5.189341E-7	2.1999999999999997	5.222104E-7	2.15	2.844699868286739	2.1999999999999997	5.216535E-7	2.15	2.7998196830415054				42.6	-0.8	3.5099
	-0.9781000000000001	0.19917	0.18064	-1.3081	0.19222	0.41993			0.0037537	0.04157		0.23562	0.6398		2.2	2.960859083746982		2.25	4.562226E-7	2.25	4.579046E-7	2.2	2.8906755669314634	2.25	4.722432E-7	2.2	2.855649197562684				42.9	-0.8	3.5099
	-0.9592999999999999	0.20956	0.18615	-1.2922	0.19462	0.42066			0.0017682	0.041776		0.24264	0.6392		2.25	3.1033009521742088		2.3	3.399943E-7	2.3	3.415962E-7	2.25	2.9208503828399444	2.3	3.5818E-7	2.25	2.9178676341547316				43.3	-0.8	3.5099
	-0.9406	0.21715	0.18903	-1.2763	0.19719	0.42125			-7.2709E-4	0.042182		0.25196	0.63838		2.3000000000000003	3.2439921664072244		2.3499999999999996	1.612345E-7	2.3499999999999996	1.638329E-7	2.3000000000000003	2.9357007271731845	2.3499999999999996	1.7242320000000002E-7	2.3000000000000003	2.9924367545364703				43.6	-0.8	3.5099
	-0.9218000000000001	0.22077	0.18912	-1.2603	0.19992	0.42151			-0.00306	0.042698		0.26201	0.63746		2.35	3.353348058776078		2.4	-6.586791999999999E-8	2.4	-6.048496E-8	2.35	2.939222296042999	2.4	-6.090706E-8	2.35	3.0795453594458877				44	-0.8	3.5099
	-0.9029999999999999	0.21983	0.18665	-1.2444	0.20297	0.42133			-0.0044901	0.043227		0.27095	0.63656		2.4000000000000004	3.4101483846660585		2.4499999999999993	-2.938046E-7	2.4499999999999993	-2.859742E-7	2.4000000000000004	2.936655892615363	2.4499999999999993	-2.908641E-7	2.4000000000000004	3.169106990733212				44.3	-0.8	3.5099
	-0.8843	0.21457	0.18213	-1.2285	0.20653	0.42072			-0.0044569	0.043684		0.27713	0.63578		2.4499999999999997	3.4146736117512546		2.4999999999999996	-4.564275E-7	2.4999999999999996	-4.507646E-7	2.4499999999999997	2.9331980077793105	2.4999999999999996	-4.555305E-7	2.4499999999999997	3.243838937397527				44.7	-0.8	3.5099
	-0.8655	0.20598	0.17625	-1.2125	0.21075	0.41982			-0.0027588	0.044016		0.27956	0.63523		2.5	3.3868960363068936		2.5499999999999994	-5.111227E-7	2.5499999999999994	-5.121988E-7	2.5	2.9338709003799295	2.5499999999999994	-5.146213999999999E-7	2.5	3.2880039076162575				45	-0.8	3.5099
	-0.8466999999999999	0.19555	0.16978	-1.1966	0.21559	0.41881			3.98E-4	0.044198		0.27809	0.63495		2.55	3.351900015857268		2.5999999999999996	-4.7216180000000003E-7	2.5999999999999996	-4.782295E-7	2.55	2.9439749659605923	2.5999999999999996	-4.78276E-7	2.55	3.295396468671697				45.3	-0.8	3.5099
	-0.828	0.18497	0.16339	-1.1806	0.22076	0.41787			0.0044785	0.044229		0.27351	0.63492		2.6	3.326236782475462		2.6499999999999995	-3.987177E-7	2.6499999999999995	-4.0622830000000003E-7	2.6	2.9689471250654833	2.6499999999999995	-4.037619E-7	2.6	3.272852997638097				45.6	-0.8	3.5099
	-0.8092	0.17579	0.15764	-1.1646	0.22573	0.41712			0.0087782	0.044119		0.26719	0.63509		2.65	3.314257588478995		2.6999999999999997	-3.499245E-7	2.6999999999999997	-3.5761350000000003E-7	2.65	3.0126413555984755	2.6999999999999997	-3.5169E-7	2.65	3.2385250627545474				46	-0.8	3.5099
	-0.7904999999999999	0.16928	0.15292	-1.1487	0.22988	0.41662			0.012599	0.043897		0.26074	0.63535		2.7	3.312564445826183		2.7499999999999996	-3.4686930000000004E-7	2.7499999999999996	-3.571898E-7	2.7	3.0734923917657397	2.7499999999999996	-3.462973E-7	2.7	3.215048025954843				46.3	-0.8	3.5099
	-0.7716999999999999	0.16625	0.14934	-1.1327	0.23265	0.41639			0.015395	0.043606		0.25555	0.63559		2.75	3.3155572754413924		2.8	-3.68476E-7	2.8	-3.805312E-7	2.75	3.140193016071521	2.8	-3.685981E-7	2.75	3.2180030599275824				46.6	-0.8	3.5099
	-0.753	0.16703	0.14681	-1.1167	0.2337	0.41644			0.016864	0.043311		0.25246	0.63575		2.8000000000000003	3.3184872123166542		2.849999999999999	-3.825364E-7	2.849999999999999	-3.902597E-7	2.8000000000000003	3.192705031586115	2.849999999999999	-3.842022E-7	2.8000000000000003	3.24644737498204				46.9	-0.8	3.5099
	-0.7343000000000001	0.17147	0.14504	-1.1007	0.23297	0.41673			0.016981	0.043087		0.25161	0.63581		2.8499999999999996	3.3184859897831984		2.9	-3.7755029999999997E-7	2.9	-3.772203E-7	2.8499999999999996	3.2116130411897075	2.9	-3.8148700000000003E-7	2.8499999999999996	3.283215756766026				47.2	-0.8	3.5099
	-0.7154999999999999	0.17901	0.14366	-1.0847	0.23073	0.41719			0.015968	0.043003		0.25252	0.63583		2.9000000000000004	3.315406150870899		2.9499999999999993	-3.645421E-7	2.9499999999999993	-3.6106950000000003E-7	2.9000000000000004	3.1905452587461696	2.9499999999999993	-3.72194E-7	2.9000000000000004	3.30519172349409				47.4	-0.8	3.5099
	-0.6968	0.18877	0.14234	-1.0687	0.22756	0.41771			0.014213	0.043104		0.25427	0.63588		2.9499999999999997	3.311881807740633		3.0	-3.582856E-7	3.0	-3.597474E-7	2.9499999999999997	3.1407863537549474	3.0	-3.67055E-7	2.9499999999999997	3.2960902541664154				47.7	-0.8	3.5099
	-0.6781	0.19964	0.14096	-1.0526	0.22427	0.4182			0.012146	0.043401		0.25581	0.63606		3.0000000000000004	3.311670688278241		3.0499999999999994	-3.633366E-7	3.0499999999999994	-3.693893E-7	3.0000000000000004	3.0834717607865514	3.0499999999999994	-3.678647E-7	3.0000000000000004	3.253861334310727				48	-0.8	3.5099
	-0.6592999999999999	0.21035	0.13956	-1.0366	0.22175	0.41855			0.010102	0.043864		0.25622	0.63642		3.05	3.317223628571128		3.0999999999999996	-3.72958E-7	3.0999999999999996	-3.76728E-7	3.05	3.0365890510381632	3.0999999999999996	-3.6786479999999995E-7	3.05	3.1915552627050374				48.3	-0.8	3.5099
	-0.6406	0.21974	0.13838	-1.0206	0.22079	0.41871			0.0082384	0.044432		0.25497	0.63695		3.1	3.3276649361923774		3.15	-3.767811E-7	3.15	-3.750044E-7	3.1	3.007513435230976	3.15	-3.6519500000000004E-7	3.1	3.1320661625203456				48.5	-0.8	3.5099
	-0.6219	0.22689	0.13771	-1.0045	0.22181	0.41868			0.006522	0.045014		0.25201	0.63761		3.15	3.338737852913937		3.1999999999999997	-3.754017E-7	3.1999999999999997	-3.690128E-7	3.15	2.9940931028751265	3.1999999999999997	-3.669681E-7	3.15	3.0979593230132423				48.8	-0.8	3.5099
	-0.6032000000000001	0.23135	0.1378	-0.9884	0.22468	0.41849			0.0048112	0.045509		0.24779	0.63829		3.2000000000000006	3.345344703820956		3.2499999999999996	-3.738901E-7	3.2499999999999996	-3.67303E-7	3.2000000000000006	2.9898071494842497	3.2499999999999996	-3.7147219999999996E-7	3.2000000000000006	3.0999385212252264				49	-0.8	3.5099
	-0.58449	0.23315	0.13878	-0.9723999999999999	0.22876	0.4182			0.002976	0.045818		0.24311	0.63886		3.2500000000000004	3.3450219306597546		3.3000000000000003	-3.7359589999999996E-7	3.3000000000000003	-3.691459E-7	3.2500000000000004	2.9881243827612707	3.3000000000000003	-3.747255E-7	3.2500000000000004	3.1302972173825765				49.3	-0.8	3.5099
	-0.56578	0.23256	0.14049	-0.9562999999999999	0.23304	0.41786			9.9706E-4	0.045864		0.23887	0.63923		3.3000000000000003	3.339488804099801		3.349999999999999	-3.751196E-7	3.349999999999999	-3.7323729999999997E-7	3.3000000000000003	2.985485378965109	3.349999999999999	-3.759749E-7	3.3000000000000003	3.167841594280844				49.5	-0.8	3.5099
	-0.54708	0.22987	0.14247	-0.9401999999999999	0.23646	0.41754			-0.0010156	0.045623		0.23579	0.63935		3.35	3.333146297223607		3.399999999999999	-3.752321E-7	3.399999999999999	-3.7576390000000004E-7	3.35	2.9827547204417897	3.399999999999999	-3.762367E-7	3.35	3.1927440849597133				49.8	-0.8	3.5099
	-0.52838	0.22523	0.14406	-0.9240999999999999	0.23827	0.41726			-0.0028883	0.045133		0.23421	0.63925		3.4	3.330144074463192		3.4499999999999997	-3.740897E-7	3.4499999999999997	-3.758885E-7	3.4	2.985028969625205	3.4499999999999997	-3.764995E-7	3.4	3.2006170202164412				50	-0.8	3.5099
	-0.50968	0.21863	0.14466	-0.9079999999999999	0.23822	0.41704			-0.0044988	0.0445		0.23406	0.63899		3.4499999999999997	3.3321114315992872		3.4999999999999996	-3.737138E-7	3.4999999999999996	-3.733602E-7	3.4499999999999997	2.999553630844389	3.4999999999999996	-3.773613E-7	3.4499999999999997	3.2038000976515377				50.3	-0.8	3.5099
	-0.4909899999999999	0.21013	0.14396	-0.8918999999999999	0.23656	0.4169			-0.0058764	0.043869		0.23497	0.63866		3.4999999999999996	3.338464617171894		3.5499999999999994	-3.748743E-7	3.5499999999999994	-3.715516E-7	3.4999999999999996	3.0317097262740162	3.5499999999999994	-3.7762959999999995E-7	3.4999999999999996	3.218418948599833				50.5	-0.8	3.5099
	-0.47229999999999994	0.20013	0.14211	-0.8757999999999999	0.23387	0.41682			-0.0072357	0.043382		0.23651	0.63835		3.5500000000000003	3.34919270158764		3.599999999999999	-3.7706E-7	3.599999999999999	-3.720716E-7	3.5500000000000003	3.081046659897538	3.599999999999999	-3.7673049999999997E-7	3.5500000000000003	3.249576374125354				50.7	-0.8	3.5099
	-0.45362	0.18953	0.13972	-0.8596999999999999	0.23071	0.4168			-0.0089128	0.043131		0.23835	0.6381		3.6	3.3665303920668066		3.65	-3.790213E-7	3.65	-3.745302E-7	3.6	3.138356027508962	3.65	-3.760531E-7	3.6	3.2880745311557575				50.9	-0.8	3.5099
	-0.43492999999999993	0.1798	0.13766	-0.8435999999999999	0.22745	0.41682			-0.011218	0.04313		0.24041	0.63792		3.65	3.392727914525949		3.6999999999999997	-3.8022300000000003E-7	3.6999999999999997	-3.77127E-7	3.65	3.1879048528254543	3.6999999999999997	-3.76959E-7	3.65	3.319799492048105				51.2	-0.8	3.5099
	-0.41625	0.1727	0.13676	-0.8273999999999999	0.22406	0.41691			-0.014259	0.043309		0.24279	0.63778		3.6999999999999997	3.4259163770799432		3.7499999999999996	-3.784802E-7	3.7499999999999996	-3.780937E-7	3.6999999999999997	3.216204988598406	3.7499999999999996	-3.7916879999999996E-7	3.6999999999999997	3.336936282802867				51.4	-0.8	3.5099
	-0.39757999999999993	0.16999	0.13757	-0.8112999999999999	0.22021	0.41708			-0.017817	0.043547		0.24558	0.63765		3.7500000000000004	3.459165420046361		3.7999999999999994	-3.749786E-7	3.7999999999999994	-3.770456E-7	3.7500000000000004	3.2215655579725535	3.7999999999999994	-3.81053E-7	3.7500000000000004	3.341166885036273				51.6	-0.8	3.5099
	-0.3789	0.173	0.14017	-0.7950999999999999	0.21546	0.41736			-0.021344	0.043711		0.24873	0.63754		3.8000000000000003	3.485074670568679		3.85	-3.7211790000000003E-7	3.85	-3.752585E-7	3.8000000000000003	3.215114006528893	3.85	-3.797969E-7	3.8000000000000003	3.339451309974379				51.8	-0.8	3.5099
	-0.36024	0.18238	0.1442	-0.7789999999999999	0.20954	0.41778			-0.024096	0.043706		0.25196	0.63747		3.85	3.500929230455199		3.9	-3.689653E-7	3.9	-3.7454390000000003E-7	3.85	3.2101106548630014	3.9	-3.743415E-7	3.85	3.337747535260746				52	-0.8	3.5099
	-0.34156999999999993	0.19779	0.14905	-0.7627999999999999	0.20253	0.4183			-0.025345	0.043491		0.25477	0.6375		3.9	3.5080529936748235		3.949999999999999	-3.6523090000000003E-7	3.949999999999999	-3.773219E-7	3.9	3.2103832424845677	3.949999999999999	-3.6954879999999996E-7	3.9	3.337651677336339				52.2	-0.8	3.5099
	-0.32291000000000003	0.21792	0.15407	-0.74662	0.19484	0.41889			-0.024605	0.043078		0.2566	0.63768		3.9499999999999997	3.5081912881638573		3.9999999999999996	-3.622096E-7	3.9999999999999996	-3.806438E-7	3.9499999999999997	3.2103317387775405	3.9999999999999996	-3.684579E-7	3.9499999999999997	3.337559202362627				52.4	-0.8	3.5099
	-0.30425	0.24058	0.15881	-0.73043	0.18713	0.41949			-0.021774	0.042517		0.25697	0.63805		4.0	3.5036373729019488		4.049999999999999	-3.6337989999999997E-7	4.049999999999999	-3.7989369999999997E-7	4.0	3.2050960342807002	4.049999999999999	-3.7131240000000003E-7	4.0	3.335215822139048				52.6	-0.8	3.5099
	-0.28559	0.2632	0.16303	-0.71424	0.18011	0.42003			-0.017166	0.041871		0.25565	0.6386		4.049999999999999	3.499360871093131		4.099999999999999	-3.687726E-7	4.099999999999999	-3.7366390000000004E-7	4.049999999999999	3.1972334693796256	4.099999999999999	-3.7409569999999996E-7	4.049999999999999	3.329937054134348				52.8	-0.8	3.5099
	-0.26693999999999996	0.28337	0.16665	-0.69804	0.17432	0.42049			-0.011419	0.041207		0.2527	0.6393		4.1	3.500443838057663		4.149999999999999	-3.7417530000000003E-7	4.149999999999999	-3.6870110000000003E-7	4.1	3.1917518607120883	4.149999999999999	-3.752882E-7	4.1	3.323166978980339				52.9	-0.8	3.5099
	-0.24829	0.29947	0.16964	-0.68183	0.17016	0.42085			-0.005323	0.040588		0.24847	0.64007		4.1499999999999995	3.5076441817227533		4.199999999999999	-3.784199E-7	4.199999999999999	-3.696256E-7	4.1499999999999995	3.188100095369691	4.199999999999999	-3.7540769999999997E-7	4.1499999999999995	3.317766082200933				53.1	-0.8	3.5099
	-0.22963999999999996	0.31104	0.17197	-0.66561	0.16787	0.42112			3.9475E-4	0.040077		0.24348	0.64081		4.2	3.519030845394127		4.249999999999999	-3.814002E-7	4.249999999999999	-3.7375009999999996E-7	4.2	3.1829977564871115	4.249999999999999	-3.7595800000000004E-7	4.2	3.3184938562067146				53.3	-0.8	3.5099
	-0.21099	0.31885	0.1736	-0.64939	0.16758	0.42127			0.0052536	0.039733		0.23827	0.64146		4.249999999999999	3.5376956048014563		4.299999999999999	-3.83327E-7	4.299999999999999	-3.782516E-7	4.249999999999999	3.184111241154824	4.299999999999999	-3.778867E-7	4.249999999999999	3.334138562639737				53.5	-0.8	3.5099
	-0.19235000000000002	0.32461	0.1746	-0.63316	0.1693	0.42131			0.0091275	0.039616		0.23326	0.64198		4.3	3.576223941929925		4.349999999999999	-3.840919E-7	4.349999999999999	-3.795632E-7	4.3	3.2183317153061353	4.349999999999999	-3.8067979999999995E-7	4.3	3.378944000755041				53.6	-0.8	3.5099
	-0.17371999999999999	0.33036	0.17521	-0.61692	0.1729	0.42125			0.012255	0.039787		0.22866	0.64235		4.35	3.652482238088055		4.3999999999999995	-3.836151E-7	4.3999999999999995	-3.8014180000000003E-7	4.35	3.319526512381799	4.3999999999999995	-3.8247329999999996E-7	4.35	3.469276074183881				53.8	-0.8	3.5099
	-0.15508	0.33773	0.17581	-0.60067	0.17802	0.42108			0.015156	0.04029		0.22443	0.64258		4.4	3.781741328550538		4.449999999999999	-3.82413E-7	4.449999999999999	-3.8028999999999997E-7	4.4	3.501388337681874	4.449999999999999	-3.816183E-7	4.4	3.6144189607362023				54	-0.8	3.5099
	-0.13644999999999996	0.34746	0.17685	-0.58441	0.18413	0.42084			0.018476	0.041134		0.22033	0.64271		4.449999999999999	3.9689185001277565		4.499999999999999	-3.8113749999999997E-7	4.499999999999999	-3.793838E-7	4.449999999999999	3.739495657616885	4.499999999999999	-3.775303E-7	4.449999999999999	3.8078027383852486				54.1	-0.8	3.5099
	-0.11781999999999992	0.3592	0.17871	-0.56815	0.19054	0.42059			0.022803	0.042269		0.21605	0.64276		4.5	4.201595649495744		4.549999999999999	-3.7957620000000005E-7	4.549999999999999	-3.772874E-7	4.5	3.982238895975911	4.549999999999999	-3.7224570000000003E-7	4.5	4.026518004077161				54.3	-0.8	3.5099
	-0.09919999999999995	0.37179	0.1815	-0.55188	0.19654	0.42038			0.028497	0.043586		0.21137	0.64279		4.55	4.446907877643525		4.599999999999999	-3.766239E-7	4.599999999999999	-3.74937E-7	4.55	4.183376488734098	4.599999999999999	-3.6984010000000003E-7	4.55	4.240727884951866				54.5	-0.8	3.5099
	-0.08056999999999997	0.38357	0.18509	-0.5356	0.20151	0.42026			0.035571	0.044943		0.20626	0.64282		4.6	4.659638460914266		4.6499999999999995	-3.744981E-7	4.6499999999999995	-3.7359859999999996E-7	4.6	4.327679463178242	4.6499999999999995	-3.719989E-7	4.6	4.427390618574805				54.6	-0.8	3.5099
	-0.061950000000000005	0.39288	0.18913	-0.51932	0.20501	0.42024			0.043681	0.046211		0.20088	0.64285		4.6499999999999995	4.801571810539144		4.699999999999998	-3.759763E-7	4.699999999999998	-3.743476E-7	4.6499999999999995	4.428956437836632	4.699999999999998	-3.7450009999999996E-7	4.6499999999999995	4.577385904185803				54.8	-0.8	3.5099
	-0.04333999999999999	0.3983	0.19315	-0.50302	0.20679	0.42031			0.052201	0.047307		0.19548	0.6429		4.699999999999999	4.860517872836681		4.749999999999999	-3.783398E-7	4.749999999999999	-3.764486E-7	4.699999999999999	4.507394197524604	4.749999999999999	-3.75374E-7	4.699999999999999	4.691462182007058				54.9	-0.8	3.5099
	-0.024719999999999964	0.39894	0.19668	-0.48672000000000004	0.20685	0.42044			0.060389	0.048194		0.19022	0.64298		4.75	4.855831081285828		4.799999999999999	-3.777945E-7	4.799999999999999	-3.780057E-7	4.75	4.571754044564159	4.799999999999999	-3.784517E-7	4.75	4.771168189595301				55.1	-0.8	3.5099
	-0.006110000000000004	0.39453	0.19929	-0.47041	0.20532	0.42056			0.067586	0.048857		0.18508	0.6431		4.8	4.826676790356373		4.849999999999999	-3.760355E-7	4.849999999999999	-3.7673939999999996E-7	4.8	4.619342495185606	4.849999999999999	-3.796998E-7	4.8	4.815522031005685				55.2	-0.8	3.5099
	0.012490000000000001	0.38551	0.20065	-0.45409	0.20246	0.42062			0.073368	0.049276		0.1799	0.64331		4.85	4.8102614890375435		4.899999999999999	-3.741643E-7	4.899999999999999	-3.732591E-7	4.85	4.646181772183695	4.899999999999999	-3.807404E-7	4.85	4.82747856895412				55.3	-0.8	3.5099
	0.031100000000000017	0.37297	0.20062	-0.43777	0.19859	0.42058			0.077636	0.049423		0.17445	0.64363		4.8999999999999995	4.823045383727049		4.949999999999999	-3.726016E-7	4.949999999999999	-3.713389E-7	4.8999999999999995	4.654847669987248	4.949999999999999	-3.800123E-7	4.8999999999999995	4.821529942886059				55.5	-0.8	3.5099
	0.04970000000000002	0.35853	0.19933	-0.42144000000000004	0.19412	0.42046			0.080593	0.049285		0.16865	0.64407		4.95	4.857280762588857		4.999999999999999	-3.713948E-7	4.999999999999999	-3.729509E-7	4.95	4.654792460686281	4.999999999999999	-3.763387E-7	4.95	4.819966694266668				55.6	-0.8	3.5099
	0.06830000000000003	0.34407	0.19716	-0.4051	0.18949	0.42026			0.082644	0.048905		0.16262	0.64464		4.999999999999999	4.893772662651486		5.049999999999999	-3.70328E-7	5.049999999999999	-3.760834E-7	4.999999999999999	4.658933472550075	5.049999999999999	-3.727927E-7	4.999999999999999	4.838631544582654				55.7	-0.8	3.5099
	0.08689000000000002	0.33128	0.19468	-0.38875000000000004	0.1852	0.42002			0.084258	0.048404		0.15671	0.64528		5.05	4.920231224023951		5.099999999999999	-3.692665E-7	5.099999999999999	-3.771389E-7	5.05	4.679329400971255	5.099999999999999	-3.7012839999999996E-7	5.05	4.876659522191517				55.9	-0.8	3.5099
	0.10549000000000003	0.32119	0.19253	-0.37239999999999995	0.18165	0.41977			0.08584	0.047958		0.15139	0.64595		5.1	4.940462464417919		5.1499999999999995	-3.6697249999999997E-7	5.1499999999999995	-3.732076E-7	5.1	4.722549139693456	5.1499999999999995	-3.683912E-7	5.1	4.9198565434094235				56	-0.8	3.5099
	0.12407000000000001	0.31374	0.19117	-0.35604	0.17914	0.41953			0.087645	0.047755		0.14701	0.64659		5.15	4.9688724563419555		5.199999999999999	-3.6089020000000003E-7	5.199999999999999	-3.669461E-7	5.15	4.784529695148763	5.199999999999999	-3.64655E-7	5.15	4.95334440262377				56.1	-0.8	3.5099
	0.14266	0.30765	0.19081	-0.33967	0.17777	0.41933			0.089751	0.047945		0.14378	0.64713		5.199999999999999	5.01658321611751		5.249999999999998	-3.532292E-7	5.249999999999998	-3.587752E-7	5.199999999999999	4.848603494639065	5.249999999999998	-3.567217E-7	5.199999999999999	4.971543512375092				56.3	-0.8	3.5099
	0.16125000000000003	0.30054	0.19126	-0.32328999999999997	0.17751	0.41917			0.092086	0.048632		0.14164	0.64752		5.249999999999999	5.080166623115133		5.299999999999999	-3.421228E-7	5.299999999999999	-3.466271E-7	5.249999999999999	4.8918980346171566	5.299999999999999	-3.4389760000000003E-7	5.249999999999999	4.978374991336636				56.4	-0.8	3.5099
	0.17983000000000002	0.28925	0.19207	-0.30689999999999995	0.17827	0.41906			0.094486	0.049899		0.14038	0.64776		5.3	5.142341179731375		5.349999999999999	-3.2259520000000005E-7	5.349999999999999	-3.254937E-7	5.3	4.8985009244736375	5.349999999999999	-3.2197939999999997E-7	5.3	4.981309749724119				56.5	-0.8	3.5099
	0.19840000000000002	0.27014	0.1925	-0.29051000000000005	0.17999	0.41903			0.096785	0.051826		0.13972	0.64783		5.35	5.1850581482894995		5.3999999999999995	-2.857423E-7	5.3999999999999995	-2.8503890000000005E-7	5.35	4.870938592496145	5.3999999999999995	-2.8277340000000004E-7	5.35	4.9858063944855076				56.6	-0.8	3.5099
	0.21698000000000003	0.23949	0.19164	-0.27410999999999996	0.18264	0.41908			0.098877	0.054454		0.1394	0.64776		5.3999999999999995	5.2040805805423815		5.449999999999998	-2.2030800000000002E-7	5.449999999999998	-2.1490250000000001E-7	5.3999999999999995	4.829532218619647	5.449999999999998	-2.157521E-7	5.3999999999999995	4.993030972732868				56.7	-0.8	3.5099
	0.23555	0.19403	0.18846	-0.25770000000000004	0.18627	0.41919			0.10074	0.05772		0.13918	0.64759		5.449999999999999	5.2103708836702936		5.499999999999999	-1.168584E-7	5.499999999999999	-1.0902130000000001E-7	5.449999999999999	4.798251026932007	5.499999999999999	-1.123618E-7	5.449999999999999	5.000953203264771				56.8	-0.8	3.5099
	0.25412	0.13206	0.18191	-0.24129	0.19083	0.41934			0.10238	0.06139		0.13882	0.64736		5.5	5.215855521695971		5.549999999999999	2.8124480000000002E-8	5.549999999999999	3.444906E-8	5.5	4.787598358148898	5.549999999999999	3.115392E-8	5.5	5.00667770973871				57	-0.8	3.5099
	0.27269	0.054573	0.17105	-0.22487000000000001	0.19616	0.41944			0.10377	0.065071		0.138	0.64713		5.55	5.21875103929483		5.599999999999999	2.083791E-7	5.599999999999999	2.1162239999999998E-7	5.55	4.790441057555199	5.599999999999999	2.09933E-7	5.55	5.008538793003595				57.1	-0.8	3.5099
	0.29125	-0.034393	0.15528	-0.20844000000000001	0.2019	0.41946			0.10476	0.068275		0.13629	0.64698		5.6	5.205573073253049		5.649999999999999	4.064269E-7	5.649999999999999	4.086861E-7	5.6	4.795022318250972	5.649999999999999	4.078578E-7	5.6	5.007410807029373				57.2	-0.8	3.5099
	0.309813	-0.12965	0.13502	-0.192	0.20755	0.41937			0.10499	0.070538		0.1333	0.64696		5.6499999999999995	5.168640337791089		5.699999999999999	5.970428E-7	5.699999999999999	6.010878E-7	5.6499999999999995	4.800143065617931	5.699999999999999	6.001961E-7	5.6499999999999995	5.005986130999872				57.3	-0.8	3.5099
	0.328371	-0.22811	0.11527	-0.17556	0.21262	0.41921			0.10403	0.071539		0.12879	0.64711		5.7	5.120016678671959		5.749999999999999	7.524085E-7	5.749999999999999	7.585879E-7	5.7	4.815851439100584	5.749999999999999	7.580472E-7	5.7	5.006689590250176				57.4	-0.8	3.5099
	0.34692700000000004	-0.33084	0.1277	-0.15910000000000002	0.21675	0.41904			0.10145	0.071191		0.12279	0.64745		5.75	5.086408329251526		5.799999999999998	8.499568E-7	5.799999999999998	8.560492E-7	5.75	4.849054812483132	5.799999999999998	8.568758999999999E-7	5.75	5.009717493064272				57.5	-0.8	3.5099
	0.365479	-0.44205	1.6897	-0.14264	0.21991	0.41891			0.096998	0.069668		0.11569	0.64794		5.799999999999999	5.088949768476027		5.849999999999999	8.81399E-7	5.849999999999999	8.855589E-7	5.799999999999999	4.890183418636184	5.849999999999999	8.869337E-7	5.799999999999999	5.0122908597886635				57.6	-0.8	3.5099
	0.384029	-0.56514	1.6166	-0.12618000000000001	0.22236	0.41885			0.09075	0.06735		0.10816	0.64855		5.85	5.125272490146017		5.899999999999999	8.582483999999999E-7	5.899999999999999	8.601942E-7	5.85	4.916478260032136	5.899999999999999	8.597283000000001E-7	5.85	5.009925958833094				57.7	-0.8	3.5099
	0.4025767	-0.69718	1.5854	-0.10970000000000002	0.22459	0.41884			0.083168	0.064705		0.10091	0.64919		5.8999999999999995	5.16927781379195		5.949999999999999	8.095703E-7	5.949999999999999	8.079278E-7	5.8999999999999995	4.908021644554651	5.949999999999999	8.053510000000001E-7	5.8999999999999995	4.998067303120138				57.8	-0.8	3.5099
	0.421121	-0.82627	1.5784	-0.09322000000000003	0.22713	0.41887			0.075031	0.062156		0.094558	0.6498		5.95	5.18906778479186		5.999999999999998	7.670304E-7	5.999999999999998	7.607504E-7	5.95	4.861607524474152	5.999999999999998	7.585581000000001E-7	5.95	4.972915223730354				57.9	-0.8	3.5099
	0.439663	-0.93716	1.5847	-0.07673000000000002	0.23029	0.41893			0.067275	0.059991		0.089419	0.6503		5.999999999999999	5.169951651429415		6.049999999999999	7.481423999999999E-7	6.049999999999999	7.389411E-7	5.999999999999999	4.792336035496305	6.049999999999999	7.395676E-7	5.999999999999999	4.932065030477133				58	-0.8	3.5099
	0.458203	-1.0204	1.5926	-0.060240000000000016	0.23406	0.41901			0.060776	0.05834		0.085487	0.65068		6.05	5.12549384664851		6.099999999999999	7.508754999999999E-7	6.099999999999999	7.430826E-7	6.05	4.724034501183837	6.099999999999999	7.458568E-7	6.05	4.876979465084787				58.1	-0.8	3.5099
	0.476739	-1.0749	1.5828	-0.04372999999999999	0.23801	0.41912			0.056142	0.057206		0.082509	0.65093		6.1	5.087390956943295		6.1499999999999995	7.620949E-7	6.1499999999999995	7.590182E-7	6.1	4.67811046132806	6.1499999999999995	7.617196E-7	6.1	4.817172981653584				58.1	-0.8	3.5099
	0.495273	-1.1052	1.5046	-0.027220000000000022	0.2414	0.41926			0.05357	0.056513		0.080139	0.65104		6.1499999999999995	5.082773812664186		6.199999999999998	7.700302999999999E-7	6.199999999999998	7.708301E-7	6.1499999999999995	4.666086434111207	6.199999999999998	7.713646E-7	6.1499999999999995	4.7708090536912096				58.2	-0.8	3.5099
	0.5138	-1.1169	1.323	-0.010699999999999987	0.24335	0.41945			0.052817	0.056138		0.078119	0.65106		6.199999999999999	5.115791308957228		6.249999999999999	7.701095E-7	6.249999999999999	7.720939000000001E-7	6.199999999999999	4.686718531793417	6.249999999999999	7.700067E-7	6.199999999999999	4.757447794266625				58.3	-0.8	3.5099
	0.53233	-1.1157	1.0235	0.005819999999999992	0.24311	0.41967			0.053301	0.055938		0.076384	0.651		6.25	5.166755764998811		6.299999999999999	7.680502E-7	6.299999999999999	7.682981E-7	6.25	4.7265225032022045	6.299999999999999	7.632492E-7	6.25	4.786023375758816				58.4	-0.8	3.5099
	0.55086	-1.1065	0.87486	0.02235000000000001	0.24029	0.41988			0.054296	0.055766		0.075061	0.6509		6.3	5.208953301130634		6.349999999999999	7.690826000000001E-7	6.349999999999999	7.649834E-7	6.3	4.765941153972221	6.349999999999999	7.595572E-7	6.3	4.84950946572593				58.5	-0.8	3.5099
	0.56938	-1.093	0.90798	0.03889000000000001	0.23499	0.4201			0.055144	0.055496		0.074343	0.65079		6.35	5.228305233848744		6.399999999999999	7.718611999999999E-7	6.399999999999999	7.644349E-7	6.35	4.791772592189773	6.399999999999999	7.606282999999999E-7	6.35	4.931965214112324				58.6	-0.8	3.5099
	0.5879000000000001	-1.0784	0.93227	0.05543999999999999	0.22774	0.42035			0.055406	0.055055		0.074283	0.6507		6.3999999999999995	5.229504040752147		6.449999999999998	7.720913E-7	6.449999999999998	7.630719999999999E-7	6.3999999999999995	4.806845486638622	6.449999999999998	7.623954E-7	6.3999999999999995	5.019992441773354				58.6	-0.8	3.5099
	0.60642	-1.0649	0.94005	0.07200000000000001	0.21924	0.42071			0.054912	0.054436		0.074597	0.65072		6.449999999999999	5.224817987203892		6.499999999999999	7.670377E-7	6.499999999999999	7.610013E-7	6.449999999999999	4.8267718590763025	6.499999999999999	7.630796000000001E-7	6.449999999999999	5.1059391437126465				58.7	-0.8	3.5099
	0.62494	-1.0537	0.93427	0.08856	0.21005	0.42133			0.053715	0.053689		0.074567	0.65095		6.5	5.2198074139253094		6.549999999999998	7.590075E-7	6.549999999999998	7.611343E-7	6.5	4.86472949174572	6.549999999999998	7.628177E-7	6.5	5.18111256950084				58.8	-0.8	3.5099
	0.6434500000000001	-1.0449	0.96742	0.10513	0.20037	0.42242			0.051997	0.052885		0.073095	0.65153		6.549999999999999	5.213200120221529		6.599999999999998	7.529679E-7	6.599999999999998	7.622478E-7	6.549999999999999	4.918742102625174	6.599999999999998	7.627526E-7	6.549999999999999	5.230303469543458				59.1	-0.8	0.97752
	0.6619600000000001	-1.038	0.98978	0.1217	0.18998	0.42417			0.049988	0.052088		0.068934	0.65259		6.599999999999999	5.208763531501859		6.649999999999999	7.520353E-7	6.649999999999999	7.637436E-7	6.599999999999999	4.973213859055704	6.649999999999999	7.636306E-7	6.599999999999999	5.237395899733372				59.3	-0.8	0.97752
	0.68047	-1.032	1.0434	0.13829	0.17842	0.42665			0.047924	0.051328		0.06103	0.65418		6.6499999999999995	5.220535572828624		6.699999999999999	7.545101E-7	6.699999999999999	7.650164E-7	6.6499999999999995	5.0116511765729115	6.699999999999999	7.652893E-7	6.6499999999999995	5.198641803961777				59.6	-0.8	0.97752
	0.6989700000000001	-1.0261	1.0569	0.154877	0.16528	0.42976			0.046042	0.050611		0.048868	0.65627		6.7	5.259554434947745		6.749999999999999	7.567892E-7	6.749999999999999	7.660229E-7	6.7	5.027571682874452	6.749999999999999	7.666796E-7	6.7	5.129400905295313				59.9	-0.8	0.97752
	0.71748	-1.0198	1.0995	0.17147400000000002	0.15039	0.43319			0.044569	0.049922		0.032679	0.65874		6.75	5.315570291229221		6.799999999999998	7.583839000000001E-7	6.799999999999998	7.662757E-7	6.75	5.025234502508624	6.799999999999998	7.669417E-7	6.75	5.057490205469321				60.1	-0.8	0.97752
	0.7359800000000001	-1.013	1.1132	0.188079	0.1339	0.43661			0.043673	0.049255		0.013427	0.66145		6.799999999999999	5.3579625878005		6.849999999999999	7.605435E-7	6.849999999999999	7.655293999999999E-7	6.799999999999999	5.012099680528479	6.849999999999999	7.66112E-7	6.799999999999999	5.009616901103186				60.4	-0.8	0.97752
	0.75448	-1.0062	1.1285	0.204691	0.11618	0.43978			0.043385	0.048626		-0.0074278	0.66423		6.85	5.361067413508067		6.8999999999999995	7.627209E-7	6.8999999999999995	7.639683999999999E-7	6.85	4.990631843485005	6.8999999999999995	7.649414E-7	6.85	5.001620758430988				60.7	-0.8	0.97752
	0.77297	-1.0002	1.1245	0.221311	0.097651	0.44263			0.043528	0.048078		-0.028284	0.66698		6.9	5.3306011513941485		6.949999999999999	7.628306999999999E-7	6.949999999999999	7.623472E-7	6.9	4.956718555465557	6.949999999999999	7.641723E-7	6.9	5.035116953722536				60.9	-0.8	0.97752
	0.79147	-0.99509	1.1417	0.237937	0.078719	0.44528			0.043705	0.047686		-0.047753	0.66959		6.95	5.301754625744991		6.999999999999998	7.620189E-7	6.999999999999998	7.617233E-7	6.95	4.906883340879972	6.999999999999998	7.638696000000001E-7	6.95	5.097190346728496				61.2	-0.8	0.97752
	0.80996	-0.99057	1.1581	0.2545706	0.059656	0.44792			0.04337	0.047535		-0.064903	0.67205		6.999999999999999	5.308626381249837		7.049999999999999	7.619118000000001E-7	7.049999999999999	7.623985999999999E-7	6.999999999999999	4.848965005982336	7.049999999999999	7.634322000000001E-7	6.999999999999999	5.163234808456082				61.5	-0.8	0.97752
	0.8284400000000001	-0.98501	1.157	0.271211	0.040534	0.45079			0.041953	0.047708		-0.079341	0.67437		7.05	5.353261713657901		7.099999999999999	7.635214E-7	7.099999999999999	7.640531E-7	7.05	4.806025050285655	7.099999999999999	7.611477E-7	7.05	5.207107922069326				61.7	-0.8	0.97752
	0.84693	-0.97588	1.1573	0.287859	0.021077	0.45415			0.039023	0.048264		-0.091101	0.67661		7.1	5.403709872641684		7.149999999999999	7.669195E-7	7.149999999999999	7.660156E-7	7.1	4.806515598214048	7.149999999999999	7.594034E-7	7.1	5.215689773928432				62	-0.8	0.97752
	0.86541	-0.96031	1.174	0.304514	4.7839E-4	0.45834			0.034418	0.049224		-0.10042	0.67888		7.149999999999999	5.422230775011201		7.199999999999999	7.688772E-7	7.199999999999999	7.678639E-7	7.149999999999999	4.865778815477256	7.199999999999999	7.59325E-7	7.149999999999999	5.196696412597873				62.2	-0.8	0.97752
	0.8838900000000001	-0.93601	1.1922	0.321176	-0.022696	0.46382			0.028327	0.050558		-0.10754	0.68129		7.199999999999999	5.397461359071542		7.249999999999998	7.686621E-7	7.249999999999998	7.697368E-7	7.199999999999999	4.974725808041114	7.249999999999998	7.599396E-7	7.199999999999999	5.172737776448173				62.5	-0.8	0.97752
	0.90237	-0.90207	1.2128	0.337845	-0.05039	0.47114			0.021294	0.052178		-0.11271	0.68398		7.25	5.355965872934462		7.299999999999999	7.648124000000001E-7	7.299999999999999	7.713769E-7	7.25	5.106526409422258	7.299999999999999	7.607446999999999E-7	7.25	5.168020584787371				62.8	-0.8	0.97752
	0.9208500000000001	-0.85933	1.236	0.35452	-0.084652	0.48083			0.014124	0.053943		-0.11637	0.68716		7.300000000000001	5.347515674670035		7.349999999999998	7.604539E-7	7.349999999999998	7.721101E-7	7.300000000000001	5.235252562076198	7.349999999999998	7.609756E-7	7.300000000000001	5.200334585447365				63	-0.8	0.97752
	0.93932	-0.81034	1.2492	0.3712	-0.12699	0.4931			0.0077187	0.055671		-0.11959	0.6912		7.35	5.414880610139164		7.399999999999999	7.580214999999999E-7	7.399999999999999	7.706530000000001E-7	7.35	5.347889870165773	7.399999999999999	7.602553E-7	7.35	5.279673063792188				63.3	-0.8	0.97752
	0.9578	-0.7588	1.2766	0.38789	-0.17767	0.50759			0.0028699	0.057167		-0.12431	0.6966		7.4	5.564754096429226		7.449999999999999	7.574905999999999E-7	7.449999999999999	7.647418000000001E-7	7.4	5.439889262082829	7.449999999999999	7.586945999999999E-7	7.4	5.406474772099955				63.6	-0.8	0.97752
	0.97626	-0.70869	1.2923	0.40459	-0.23524	0.52322			7.2247E-5	0.05825		-0.13343	0.70399		7.449999999999999	5.759004720462826		7.5	7.577998999999999E-7	7.5	7.568398E-7	7.449999999999999	5.504867593488029	7.5	7.568717E-7	7.449999999999999	5.5673117192424115				63.8	-0.8	0.97752
	0.99473	-0.66342	1.3179	0.42129	-0.29664	0.53843			-5.7489E-4	0.05879		-0.15033	0.71391		7.5	5.938413431012009		7.549999999999999	7.572641E-7	7.549999999999999	7.506761E-7	7.5	5.536350570272475	7.549999999999999	7.554374E-7	7.5	5.735317350452647				64.1	-0.8	0.97752
	1.0131999999999999	-0.6251	1.3294	0.43801	-0.35816	0.55177			6.5788E-4	0.058736		-0.17793	0.72651		7.549999999999999	6.064755304096991		7.599999999999998	7.562371000000001E-7	7.599999999999998	7.485264000000001E-7	7.549999999999999	5.541882574768863	7.599999999999998	7.548276E-7	7.549999999999999	5.880303180777332				64.4	-0.8	0.97752
	1.03166	-0.59423	1.3367	0.45472	-0.41687	0.56264			0.0032617	0.058133		-0.2173	0.74122		7.6	6.142480863773812		7.649999999999999	7.558957999999999E-7	7.649999999999999	7.496794E-7	7.6	5.54976426520102	7.649999999999999	7.550035000000001E-7	7.6	5.982388666190104				64.6	-0.8	0.97752
	1.0501200000000002	-0.56969	1.3393	0.47145000000000004	-0.47178	0.57151			0.0066637	0.057112		-0.26663	0.75677		7.65	6.197925992360865		7.6999999999999975	7.56747E-7	7.6999999999999975	7.508622E-7	7.65	5.5934156053785955	7.6999999999999975	7.556243E-7	7.65	6.0388025654891635				64.9	-0.8	0.97752
	1.0685799999999999	-0.54908	1.3377	0.48818	-0.52408	0.57968			0.010366	0.055852		-0.32123	0.77163		7.699999999999999	6.241036708655372		7.749999999999998	7.585327000000001E-7	7.749999999999998	7.499612E-7	7.699999999999999	5.68458638830009	7.749999999999998	7.562705999999999E-7	7.699999999999999	6.059956247146317				65.2	-0.8	0.97752
	1.08703	-0.52929	1.3341	0.50492	-0.57647	0.58865			0.014004	0.054534		-0.37543	0.78474		7.75	6.253541280903789		7.799999999999999	7.605926E-7	7.799999999999999	7.481922999999999E-7	7.75	5.8010179582494175	7.799999999999999	7.567152E-7	7.75	6.060138365765965				65.4	-0.8	0.97752
	1.10549	-0.50708	1.3326	0.5216700000000001	-0.63188	0.59958			0.017332	0.053301		-0.42507	0.79599		7.799999999999999	6.213716319782463		7.85	7.622407E-7	7.85	7.492541E-7	7.799999999999999	5.897920553394158	7.85	7.575639000000001E-7	7.799999999999999	6.049226474054819				65.7	-0.8	0.97752
	1.1239400000000002	-0.48017	1.339	0.53842	-0.69192	0.61266			0.020178	0.052247		-0.46914	0.80617		7.85	6.125431863484664		7.899999999999999	7.626064E-7	7.899999999999999	7.523638E-7	7.85	5.932128032518051	7.899999999999999	7.609978E-7	7.85	6.030206939568075				66	-0.8	0.97752
	1.14239	-0.4494	1.3585	0.55518	-0.75564	0.62686			0.022403	0.051423		-0.50949	0.81648		7.899999999999999	6.021272335975084		7.949999999999999	7.606007E-7	7.949999999999999	7.556334E-7	7.899999999999999	5.8827744786327685	7.949999999999999	7.637764E-7	7.899999999999999	6.002244455266634				66.2	-0.8	0.97752
	1.16083	-0.42746	1.398	0.57194	-0.81906	0.63996			0.023899	0.050857		-0.54913	0.82795		7.949999999999999	5.943559286838138		7.999999999999998	7.570131E-7	7.999999999999998	7.579782999999999E-7	7.949999999999999	5.76185710656091	7.999999999999998	7.63206E-7	7.949999999999999	5.965550793329044				66.5	-0.8	0.97752
	1.1792799999999999	-0.63252	1.4897	0.58872	-0.87638	0.64948			0.024599	0.050562		-0.59015	0.8408		8.0	5.924432947103412		8.049999999999999	7.535645E-7	8.049999999999999	7.589991999999999E-7	8.0	5.613642285444314	8.049999999999999	7.620488000000001E-7	8.0	5.922909920228221				66.8	-0.8	0.97752
	1.19772	-2.2801	0.99662	0.6054999999999999	-0.92242	0.65373			0.02451	0.050537		-0.63238	0.85412		8.05	5.974068861999342		8.099999999999998	7.517796000000001E-7	8.099999999999998	7.585682E-7	8.05	5.499029465609226	8.099999999999998	7.616095E-7	8.05	5.875237709943633				67	-0.8	0.97752
	1.21616	-2.2814	0.38978	0.6222799999999999	-0.95478	0.65246			0.023732	0.050749		-0.67346	0.8661		8.1	6.07414564669989		8.149999999999999	7.528682000000001E-7	8.149999999999999	7.57612E-7	8.1	5.466996793282021	8.149999999999999	7.618361E-7	8.1	5.81531929129801				67.3	-0.8	0.97752
	1.2346	-2.2499	0.29964	0.63908	-0.97421	0.64671			0.022465	0.051127		-0.71025	0.87481		8.15	6.176476055239448		8.2	7.549666E-7	8.2	7.568897E-7	8.15	5.529424801665812	8.2	7.617843000000001E-7	8.15	5.726592407068551				67.5	-0.8	0.97752
	1.25304	-2.2176	0.27198	0.65588	-0.98352	0.63806			0.020987	0.051562		-0.74075	0.87913		8.2	6.214184396830092		8.249999999999998	7.55663E-7	8.249999999999998	7.565230000000001E-7	8.2	5.658054540547823	8.249999999999998	7.596899E-7	8.2	5.591299478486405				67.8	-0.8	0.97752
	1.2714699999999999	-2.1898	0.29182	0.67269	-0.98617	0.62806			0.019606	0.051938		-0.7649	0.87912		8.249999999999998	6.127945551737298		8.299999999999999	7.565166000000001E-7	8.299999999999999	7.564104E-7	8.249999999999998	5.805673066015629	8.299999999999999	7.540300000000001E-7	8.249999999999998	5.4040785384345895				68.1	-0.8	0.97752
	1.2899	-2.1672	0.32607	0.6895	-0.98539	0.61796			0.018596	0.052168		-0.78421	0.87564		8.299999999999999	5.894475804056526		8.349999999999998	7.58238E-7	8.349999999999998	7.559394E-7	8.299999999999999	5.932592410798975	8.349999999999998	7.473955E-7	8.299999999999999	5.180650953408588				68.3	-0.8	0.97752
	1.30833	-2.1495	0.35318	0.7063200000000001	-0.98384	0.60872			0.018123	0.052232		-0.8004	0.86978		8.35	5.538684323298412		8.399999999999999	7.57701E-7	8.399999999999999	7.523164E-7	8.35	6.0188886675696835	8.399999999999999	7.422982E-7	8.35	4.95310858509913				68.6	-0.8	0.97752
	1.3267600000000002	-2.1359	0.37054	0.72315	-0.98357	0.60111			0.018205	0.052184		-0.81451	0.86242		8.4	5.123338002591311		8.449999999999998	7.514103E-7	8.449999999999998	7.444646E-7	8.4	6.059714398700919	8.449999999999998	7.372016E-7	8.4	4.752611752032749				68.9	-0.8	0.97752
	1.34518	-2.1253	0.38083	0.7399899999999999	-0.986	0.59577			0.018714	0.052138		-0.82665	0.85417		8.45	4.724336333825249		8.499999999999998	7.384905000000001E-7	8.499999999999998	7.324369999999999E-7	8.45	6.053700746029165	8.499999999999998	7.291062000000001E-7	8.45	4.591255816782734				69.1	-0.8	0.97752
	1.36361	-2.1164	0.38663	0.75683	-0.99198	0.59321			0.019418	0.052227		-0.83651	0.84551		8.5	4.405376953691018		8.549999999999999	7.188462000000001E-7	8.549999999999999	7.150461000000001E-7	8.5	5.994929446524225	8.549999999999999	7.143775E-7	8.5	4.456611388643353				69.4	-0.8	0.97752
	1.3820299999999999	-2.1078	0.38981	0.77368	-1.0017	0.59364			0.02007	0.052559		-0.84396	0.83695		8.55	4.201815418927424		8.6	6.913953000000001E-7	8.6	6.893238E-7	8.55	5.872682868743482	8.6	6.894905999999999E-7	8.55	4.3216689851460615				69.7	-0.8	0.97752
	1.4003999999999999	2.1548	0.39159	0.79053	-1.0149	0.59688			0.020482	0.053177		-0.84965	0.82916		8.6	4.1148721623259235		8.649999999999999	6.505839E-7	8.649999999999999	6.510109E-7	8.6	5.678625617709997	8.649999999999999	6.510366E-7	8.6	4.161652366676606				69.9	-0.8	0.97752
	1.4188999999999998	2.1655	0.39264	0.80739	-1.0309	0.60231			0.020563	0.054046		-0.85489	0.82282		8.649999999999999	4.114038135446776		8.7	5.887557E-7	8.7	5.934920999999999E-7	8.649999999999999	5.417666591015859	8.7	5.923719000000001E-7	8.649999999999999	3.9680479572464264				70.2	-0.8	0.97752
	1.4373	2.1777	0.39318	0.82426	-1.0492	0.60893			0.020309	0.055066		-0.86135	0.81849		8.7	4.146693092297767		8.749999999999998	4.99734E-7	8.749999999999998	5.088823E-7	8.7	5.114561476505514	8.749999999999998	5.058284E-7	8.7	3.756557721921638				70.5	-0.8	0.97752
	1.4557000000000002	2.1908	0.39308	0.84114	-1.0692	0.61552			0.019743	0.056102		-0.87055	0.81648		8.75	4.156798890074924		8.799999999999997	3.82632E-7	8.799999999999997	3.928801E-7	8.75	4.807999569085098	8.799999999999997	3.896742E-7	8.75	3.566814375480533				70.7	-0.8	0.97752
	1.4741	2.2035	0.392	0.85802	-1.0906	0.62078			0.018873	0.057016		-0.88344	0.81685		8.799999999999999	4.110280897344069		8.849999999999998	2.436379E-7	8.849999999999998	2.50682E-7	8.799999999999999	4.532455557428307	8.849999999999998	2.5175529999999997E-7	8.799999999999999	3.4484544211059074				71	-0.8	0.97752
	1.4925000000000002	2.2143	0.38963	0.87491	-1.1128	0.62363			0.017666	0.057704		-0.90015	0.8193		8.85	4.013454345910475		8.899999999999999	9.633495E-8	8.899999999999999	9.844116E-8	8.85	4.299762126724659	8.899999999999999	1.0562619999999999E-7	8.85	3.4350272802352606				71.3	-0.8	0.97752
	1.5109	2.2222	0.38592	0.8918	-1.1341	0.62344			0.016066	0.058122		-0.91966	0.82328		8.9	3.9071758417803153		8.95	-4.087946E-8	8.95	-4.216735E-8	8.9	4.095551104556023	8.95	-3.35762E-8	8.9	3.521782144599797				71.5	-0.8	0.97752
	1.5293	2.2269	0.38116	0.9087	-1.1518	0.62033			0.014038	0.058297		-0.93956	0.8279		8.95	3.8370041056581385		8.999999999999998	-1.5131580000000002E-7	8.999999999999998	-1.535051E-7	8.95	3.8960026813581408	8.999999999999998	-1.50231E-7	8.95	3.666408686371767				71.8	-0.8	0.97752
	1.5476999999999999	2.2287	0.37607	0.92561	-1.1628	0.61522			0.011603	0.058317		-0.95615	0.83205		8.999999999999998	3.822284900169393		9.049999999999999	-2.242894E-7	9.049999999999999	-2.259136E-7	8.999999999999998	3.69452232495064	9.049999999999999	-2.293855E-7	8.999999999999998	3.812434099527877				72.1	-0.8	0.97752
	1.5661	2.229	0.37169	0.94253	-1.1646	0.6094			0.0088612	0.058301		-0.96543	0.83467		9.049999999999999	3.847648261755012		9.099999999999998	-2.562889E-7	9.099999999999998	-2.572404E-7	9.049999999999999	3.517099263741045	9.099999999999998	-2.631994E-7	9.049999999999999	3.9147267458271244				72.3	-0.8	0.97752
	1.5845000000000002	2.2292	0.36912	0.95945	-1.156	0.60411			0.0059823	0.05835		-0.96461	0.83511		9.1	3.8804703498793174		9.149999999999999	-2.515339E-7	9.149999999999999	-2.5369029999999997E-7	9.1	3.4104875956724072	9.149999999999999	-2.567836E-7	9.1	3.9503888044065434				72.6	-0.8	0.97752
	1.6029	2.2312	0.36931	0.97638	-1.1376	0.60014			0.0031766	0.058519		-0.95344	0.83338		9.15	3.8963846902748855		9.199999999999998	-2.235068E-7	9.199999999999998	-2.279003E-7	9.15	3.408433882760903	9.199999999999998	-2.2666179999999998E-7	9.15	3.9167491381062973				72.8	-0.8	0.97752
	1.6213000000000002	2.2367	0.37273	0.99331	-1.1117	0.59776			6.4547E-4	0.058795		-0.93424	0.83004		9.2	3.893436506563887		9.249999999999998	-1.90407E-7	9.249999999999998	-1.9647809999999999E-7	9.2	3.500744368920607	9.249999999999998	-1.92273E-7	9.2	3.8285177045328282				73.1	-0.8	0.97752
	1.6397	2.2473	0.37923	1.01025	-1.0817	0.59688			-0.0014649	0.059111		-0.91101	0.82583		9.25	3.887007304745225		9.299999999999999	-1.65919E-7	9.299999999999999	-1.729821E-7	9.25	3.6321966899740232	9.299999999999999	-1.673117E-7	9.25	3.7167288267672802				73.4	-0.8	0.97752
	1.6581000000000001	2.264	0.38799	1.0272000000000001	-1.0515	0.59761			-0.0030955	0.05938		-0.88854	0.82146		9.3	3.890606660080266		9.35	-1.5634430000000002E-7	9.35	-1.618576E-7	9.3	3.7332822994947037	9.35	-1.563054E-7	9.3	3.621092106298306				73.6	-0.8	0.97752
	1.6764999999999999	2.2877	0.39759	1.04416	-1.0259	0.60099			-0.0042815	0.059522		-0.87189	0.8175		9.35	3.898713874024054		9.399999999999999	-1.5975430000000002E-7	9.399999999999999	-1.598438E-7	9.35	3.7592437440080744	9.399999999999999	-1.5554899999999999E-7	9.35	3.57097140508489				73.9	-0.8	0.97752
	1.6949	2.3188	0.40636	1.0611199999999998	-1.0117	0.60983			-0.0051316	0.059488		-0.86648	0.81442		9.399999999999999	3.8872615625599565		9.45	-1.6656439999999998E-7	9.45	-1.618878E-7	9.399999999999999	3.7104676246223676	9.45	-1.5963269999999998E-7	9.399999999999999	3.5651048968496752				74.2	-0.8	0.97752
	1.7132999999999998	2.3565	0.41282	1.07808	-1.0212	0.62937			-0.0057937	0.05926		-0.87816	0.81277		9.45	3.832030091056083		9.499999999999998	-1.6811770000000002E-7	9.499999999999998	-1.644909E-7	9.45	3.621600178269091	9.499999999999998	-1.641679E-7	9.45	3.56925195049007				74.4	-0.8	0.97752
	1.7317	2.3994	0.41614	1.0950600000000001	-1.0873	0.66889			-0.0064242	0.058841		-0.91294	0.81335		9.5	3.730509931629001		9.549999999999997	-1.662993E-7	9.549999999999997	-1.668278E-7	9.5	3.531384925692123	9.549999999999997	-1.67744E-7	9.5	3.538286071335847				74.7	-0.8	0.97752
	1.7501000000000002	2.4449	0.41641	1.11204	-1.3412	0.75611			-0.007176	0.058248		-0.97572	0.81735		9.549999999999999	3.609605870455539		9.599999999999998	-1.651992E-7	9.599999999999998	-1.686901E-7	9.549999999999999	3.4578599975527595	9.599999999999998	-1.6993959999999998E-7	9.549999999999999	3.4496078765824905				75	-0.8	0.97752
	1.7684000000000002	2.4902	0.41449	1.12903	-2.3405	1.8257			-0.0081991	0.057531		-1.0682	0.82638		9.6	3.5122891714999582		9.649999999999999	-1.673754E-7	9.649999999999999	-1.697844E-7	9.6	3.3965630131370403	9.649999999999999	-1.701574E-7	9.6	3.3236076981470433				75.2	-0.8	0.97752
	1.7868	2.5325	0.41164	1.14602	-3.1615	2.013			-0.0096311	0.05678		-1.1875	0.84249		9.65	3.4709211662311077		9.7	-1.707093E-7	9.7	-1.6898820000000001E-7	9.65	3.337178181911611	9.7	-1.68792E-7	9.65	3.213594839894313				75.5	-0.8	0.97752
	1.8052000000000001	2.57	0.40906	1.16302	-3.3674	1.8541			-0.011554	0.056124		-1.3271	0.86825		9.700000000000001	3.483760699839195		9.749999999999998	-1.731018E-7	9.749999999999998	-1.665793E-7	9.700000000000001	3.276608430220108	9.749999999999998	-1.664374E-7	9.700000000000001	3.1704009463986154				75.8	-0.8	0.97752
	1.8235999999999999	2.6015	0.40756	1.18003	-3.4351	1.7183			-0.013913	0.0557		-1.4813	0.90633		9.749999999999998	3.5139839581941033		9.799999999999999	-1.7392979999999999E-7	9.799999999999999	-1.640553E-7	9.749999999999998	3.2154879467810247	9.799999999999999	-1.639318E-7	9.749999999999998	3.2064302892139835				76	-0.8	0.97752
	1.8418999999999999	2.6259	0.4074	1.1970399999999999	-3.4613	1.5846			-0.016439	0.055593		-1.6488	2.6325		9.799999999999999	3.5134462007169986		9.849999999999998	-1.735837E-7	9.849999999999998	-1.631144E-7	9.799999999999999	3.147359016457983	9.849999999999998	-1.62542E-7	9.799999999999999	3.2820347299129367				76.3	-0.8	0.97752
	1.8603	2.6424	0.4083	1.21406	-3.4714	1.3798			-0.01862	0.055807		-1.8318	2.6828		9.85	3.4500650788489793		9.899999999999999	-1.728071E-7	9.899999999999999	-1.6509669999999998E-7	9.85	3.0610519064425716	9.899999999999999	-1.650357E-7	9.85	3.320834927677083				76.6	-0.8	0.97752
	1.8786999999999998	2.6504	0.40954	1.23109	-3.4747	1.0865			-0.019781	0.05626		-2.0305	2.627		9.9	3.3147867408044362		9.949999999999998	-1.720661E-7	9.949999999999998	-1.711858E-7	9.9	2.9583671814758077	9.949999999999998	-1.708784E-7	9.9	3.243359012413748				76.8	-0.8	0.97752
	1.8971	2.6498	0.41029	1.2481200000000001	-3.4758	0.64943			-0.019264	0.056825		-2.2374	2.512		9.95	3.109000790287837		9.999999999999998	-1.719561E-7	9.999999999999998	-1.782962E-7	9.95	2.8641078961127278	9.999999999999998	-1.756729E-7	9.95	3.001628905501491				77.1	-0.8	0.97752
	1.9154	2.6414	0.40992	1.2652	2.6814	0.37069			-0.016661	0.057363		-2.4362	2.3294		10.0	2.8328704820908115		10.049999999999999	-1.7292079999999998E-7	10.049999999999999	-1.8229380000000002E-7	10.0	2.80994353583219	10.049999999999999	-1.777806E-7	10.0	2.600652645507978				77.4	-0.8	0.97752
	1.9338000000000002	2.6274	0.40834	1.2822	2.6774	0.33154			-0.011999	0.057756		-2.6108	2.058		10.05	2.488209070656353		10.099999999999998	-1.751276E-7	10.099999999999998	-1.82012E-7	10.05	2.8031594810204297	10.099999999999998	-1.785522E-7	10.05	2.098437732327227				77.6	-0.8	0.97752
	1.9522	2.6106	0.40592	1.2993	2.6693	0.31045			-0.0057844	0.057926		-2.7535	1.65		10.1	2.0898353755740118		10.149999999999999	-1.777148E-7	10.149999999999999	-1.799695E-7	10.1	2.8135315438850057	10.149999999999999	-1.798177E-7	10.1	1.5830924772753292				77.9	-0.8	0.97752
	1.9705	2.5942	0.40326	1.3163	2.6564	0.30017			0.0011068	0.057856		-2.8653	1.2205		10.149999999999999	1.667995810976322		10.2	-1.788498E-7	10.2	-1.790909E-7	10.149999999999999	2.7956384767996383	10.2	-1.809515E-7	10.149999999999999	1.1368172070193054				78.1	-0.8	0.97752
	1.9889000000000001	2.5812	0.40091	1.3334	2.639	0.29677			0.0076812	0.057592		-2.9511	0.84824		10.2	1.259490634136398		10.249999999999998	-1.779638E-7	10.249999999999998	-1.795052E-7	10.2	2.7272710103868576	10.249999999999998	-1.811385E-7	10.2	0.806471629656528				78.4	-0.8	0.97752
	2.0072	2.5737	0.39931	1.3504	2.6181	0.29801			0.013106	0.057229		-3.0165	0.41529		10.25	0.8967211418352008		10.299999999999997	-1.76747E-7	10.299999999999997	-1.802812E-7	10.25	2.6271821452597237	10.299999999999997	-1.804888E-7	10.25	0.5952535469529039				78.7	-0.8	0.97752
	2.0256	2.5732	0.39893	1.3675	2.596	0.30228			0.016908	0.056874		-3.0661	0.39682		10.299999999999999	0.6015232303952303		10.349999999999998	-1.752515E-7	10.349999999999998	-1.80576E-7	10.299999999999999	2.5342846614903465	10.349999999999998	-1.793907E-7	10.299999999999999	0.47469363307766343				78.9	-0.8	0.97752
	2.044	2.5804	0.40047	1.3846	2.5754	0.30816			0.019016	0.056612		-3.1032	0.3943		10.35	0.3859689684787213		10.399999999999999	-1.736114E-7	10.399999999999999	-1.795769E-7	10.35	2.4672965016326884	10.399999999999999	-1.78324E-7	10.35	0.40371301563459383				79.2	-0.8	0.97752
	2.0623	2.5957	0.40492	1.4017	2.559	0.31429			0.019658	0.056474		-3.1305	0.39814		10.4	0.25474457437559295		10.45	-1.7200439999999998E-7	10.45	-1.775414E-7	10.4	2.3982795144339093	10.45	-1.7743389999999998E-7	10.4	0.34470185063139525				79.5	-0.8	0.97752
	2.0807	2.6188	0.41346	1.4188	2.549	0.31949			0.019193	0.056433		-3.1499	0.40464		10.450000000000001	0.20220958715049164		10.499999999999998	-1.707127E-7	10.499999999999998	-1.7535519999999998E-7	10.450000000000001	2.2621032132353776	10.499999999999998	-1.7677710000000001E-7	10.450000000000001	0.27299124149965337				79.7	-0.8	0.97752
	2.099	2.6483	0.42696	1.4359	2.5468	0.32297			0.017962	0.056423		-3.1626	0.41178		10.5	0.20719989449321474		10.549999999999999	-1.697719E-7	10.549999999999999	-1.739901E-7	10.5	1.9999555776011562	10.549999999999999	-1.762914E-7	10.5	0.18171197661547467				80	-0.8	0.97752
	2.1174	2.6817	0.44512	1.453	2.5528	0.3245			0.016224	0.056361		-3.1696	0.41813		10.549999999999999	0.23493176465211718		10.599999999999998	-1.6953439999999998E-7	10.599999999999998	-1.736617E-7	10.549999999999999	1.6061150820557373	10.599999999999998	-1.758834E-7	10.549999999999999	0.08272992945069291				80.3	-0.8	0.97752
	2.1357	2.7151	0.46565	1.4701	2.5659	0.3245			0.014181	0.056181		-3.1717	0.42271		10.6	0.2498471754684033		10.649999999999997	-1.7082910000000002E-7	10.649999999999997	-1.740993E-7	10.6	1.1407188919421856	10.649999999999997	-1.755464E-7	10.6	8.429893659922527E-5				80.5	-0.8	0.97752
	2.1541	2.7442	0.48517	1.4872	2.5845	0.32387			0.012041	0.055855		-3.169	0.42512		10.649999999999999	0.23085782757488005		10.699999999999998	-1.726598E-7	10.699999999999998	-1.746634E-7	10.649999999999999	0.6969643545693316	10.699999999999998	-1.751903E-7	10.649999999999999	-0.04234474231702734				80.8	-0.8	0.97752
	2.1724	2.7659	0.50117	1.5044	2.6059	0.3238			0.010076	0.0554		-3.1617	0.42551		10.7	0.1752436807611275		10.749999999999998	-1.739269E-7	10.749999999999998	-1.7397849999999999E-7	10.7	0.3498673654001436	10.749999999999998	-1.738907E-7	10.7	-0.03516638588564547				81.1	-0.8	0.97752
	2.1908	2.7794	0.51293	1.5215	2.6274	0.32553			0.0086097	0.054872		-3.1498	0.42455		10.75	0.09148380688202451		10.799999999999999	-1.726111E-7	10.799999999999999	-1.73623E-7	10.75	0.12607299107543213	10.799999999999999	-1.662922E-7	10.75	0.00798011292999945				81.3	-0.8	0.97752
	2.2091	2.7864	0.52101	1.5386	2.6465	0.33			0.0079399	0.054344		-3.1332	0.42333		10.8	-0.007179880648379822		10.849999999999998	-1.673227E-7	10.849999999999998	-1.7430629999999998E-7	10.8	0.008652581039200413	10.849999999999998	-1.0299259999999999E-7	10.8	0.05509396688171364				81.6	-0.8	0.97752
	2.2274	2.7902	0.52635	1.5558	2.6617	0.33762			0.0082228	0.053876		-3.1122	0.42329		10.85	-0.10335251849193128		10.899999999999999	-1.374415E-7	10.899999999999999	-1.741307E-7	10.85	-0.03748205134041882	10.899999999999999	4.1252900000000003E-7	10.85	0.07534434401111412				81.9	-0.8	0.97752
	2.2458	2.794	0.52971	1.5729	2.6728	0.34812			0.0093749	0.053493		-3.0871	0.42598		10.899999999999999	-0.17675169918072697		10.95	1.221417E-7	10.95	-1.736412E-7	10.899999999999999	-0.043572679780766066	10.95	4.18592E-6	10.899999999999999	0.059599968771919976				82.1	-0.8	0.97752
	2.2641	2.8	0.53148	1.5901	2.681	0.36065			0.011051	0.05317		-3.059	0.4326		10.95	-0.2118975765094433		10.999999999999998	2.1303049999999997E-6	10.999999999999998	-1.732959E-7	10.95	-0.027792506355183377	10.999999999999998	2.867488E-5	10.95	0.022932662769107992				82.4	-0.8	0.97752
	2.2825	2.8082	0.53171	1.6073	2.6889	0.37404			0.012732	0.052842		-3.0291	0.44332		11.0	-0.20666712717297742		11.049999999999997	1.5711409999999997E-5	11.049999999999997	-1.7375760000000002E-7	11.0	0.0039270749329034516	11.049999999999997	1.695953E-4	11.0	-0.01182812660925947				82.7	-0.8	0.97752
	2.3008	2.8166	0.53028	1.6244	2.6993	0.38709			0.013898	0.052434		-2.9988	0.4572		11.049999999999999	-0.17000419347562		11.099999999999998	9.689333E-5	11.099999999999998	-1.7456780000000002E-7	11.049999999999999	0.05139570708058727	11.099999999999998	8.667169E-4	11.049999999999999	-0.03266116840785571				82.9	-0.8	0.97752
	2.3191	2.8218	0.52714	1.6416	2.7147	0.39853			0.01423	0.0519		-2.969	0.47284		11.1	-0.11141345970980865		11.149999999999999	5.208732E-4	11.149999999999999	-1.737075E-7	11.1	0.11177596775951315	11.149999999999999	0.003823013	11.1	-0.04013187610132718				83.2	-0.8	0.97752
	2.3375	2.8204	0.52247	1.6588	2.7368	0.40688			0.013721	0.051265		-2.9402	0.48901		11.15	-0.03603586272544135		11.2	0.002404837	11.2	-1.5676930000000002E-7	11.15	0.17352250043086315	11.2	0.014756410000000001	11.15	-0.03627841145794264				83.4	-0.8	0.97752
	2.3558	2.8102	0.51679	1.676	2.7654	0.41049			0.012679	0.050641		-2.9122	0.50448		11.200000000000001	0.04913433288879787		11.249999999999998	0.009680090999999998	11.249999999999998	9.009477E-9	11.200000000000001	0.2189408602351932	11.249999999999998	0.04988173	11.200000000000001	-0.0190813338115845				83.7	-0.8	0.97752
	2.3741	2.7905	0.51094	1.6932	2.7993	0.40816			0.011581	0.050205		-2.885	0.51761		11.25	0.1260329872632724		11.299999999999999	0.03416194	11.299999999999999	1.324107E-6	11.25	0.23678380265204169	11.299999999999999	0.1439416	11.25	0.010740273475846607				84	-0.8	0.97752
	2.3925	2.7627	0.50591	1.7104	2.8361	0.39994			0.010892	0.050139		-2.859	0.52608		11.299999999999999	0.1684986533032884		11.349999999999998	0.10430110000000001	11.349999999999998	1.043963E-5	11.299999999999999	0.23540865178296144	11.349999999999998	0.34430829999999996	11.299999999999999	0.04111323985301851				84.2	-0.8	0.97752
	2.4108	2.7296	0.50253	1.7276	2.8736	0.38743			0.01091	0.050564		-2.8351	0.52746		11.35	0.16080359287866486		11.399999999999997	0.2652	11.399999999999997	6.628702E-5	11.35	0.2412126004842321	11.399999999999997	0.6836923	11.35	0.052406980188493435				84.5	-0.8	0.97752
	2.4291	2.6943	0.50112	1.7448	2.9099	0.37321			0.011706	0.051499		-2.8146	0.52025		11.399999999999999	0.11553049904557611		11.449999999999998	0.5584244	11.449999999999998	3.679449E-4	11.399999999999999	0.27867513581333014	11.449999999999998	1.147731	11.399999999999999	0.03167746289426532				84.8	-0.8	0.97752
	2.4474	2.6594	0.50137	1.762	2.9439	0.35984			0.013168	0.052841		-2.7983	0.50495		11.45	0.0714138422424071		11.499999999999998	0.9870861	11.499999999999998	0.001752316	11.45	0.34938352314446774	11.499999999999998	1.669628	11.45	-0.017819688808856426				85	-0.8	0.97752
	2.4657999999999998	2.6269	0.50236	1.7792	2.9753	0.349			0.015099	0.054367		-2.786	0.48411		11.5	0.06647340976519445		11.549999999999999	1.4998479999999998	11.549999999999999	0.007256605	11.5	0.4314565178274279	11.549999999999999	2.153803	11.5	-0.08045226602604316				85.3	-0.8	0.97752
	2.4840999999999998	2.5981	0.50283	1.7965	3.0044	0.34136			0.017297	0.055762		-2.776	0.46149		11.55	0.10660156221399575		11.599999999999998	2.007425	11.599999999999998	0.026362100000000003	11.55	0.4986347103402977	11.599999999999998	2.508616	11.55	-0.13811555751414062				85.6	-0.8	0.97752
	2.5023999999999997	2.5738	0.50141	1.8137	3.0316	0.33666			0.019594	0.056694		-2.7659	0.44053		11.6	0.1591289253993864		11.649999999999999	2.411741	11.649999999999999	0.08328785000000001	11.6	0.5370560166050495	11.649999999999999	2.697098	11.6	-0.17330284623130865				85.8	-0.8	0.97752
	2.5206999999999997	2.5546	0.49696	1.831	3.0571	0.33408			0.021829	0.056922		-2.7538	0.42344		11.65	0.17770980396340974		11.7	2.653697	11.7	0.2205735	11.65	0.5419870155714648	11.7	2.752837	11.65	-0.16660274737256486				86.1	-0.8	0.97752
	2.5389999999999997	2.5412	0.48885	1.8482	3.0811	0.33246			0.023795	0.05637		-2.7387	0.41103		11.7	0.13547043868368291		11.749999999999998	2.745595	11.749999999999998	0.4834357	11.7	0.5045439319424077	11.749999999999998	2.7459140000000004	11.7	-0.10284028292306857				86.4	-0.8	0.97752
	2.5574	2.5341	0.47729	1.8655	3.1035	0.3306			0.025207	0.055156		-2.7211	0.40312		11.75	0.04020312926263614		11.799999999999997	2.751358	11.799999999999997	0.8856464999999999	11.75	0.41125689847166313	11.799999999999997	2.7326439999999996	11.75	0.012544366674887897				86.6	-0.8	0.97752
	2.5757	2.5339	1.3315	1.8827	3.1242	0.32759			0.025707	0.053548		-2.7022	0.39905		11.799999999999999	-0.07256568722453949		11.849999999999998	2.736243	11.849999999999998	1.387153	11.799999999999999	0.26114634030437855	11.849999999999998	2.731809	11.799999999999999	0.1441722909893315				86.9	-0.8	0.97752
	2.594	2.5403	2.2587	1.9	3.143	0.32309			0.02492	0.051891		-2.6838	0.39788		11.85	-0.1586281051381775		11.899999999999999	2.7313110000000003	11.899999999999999	1.904264	11.85	0.08086229975231163	11.899999999999999	2.736516	11.85	0.24049892122650363				87.2	-0.8	0.97752
	2.6123	2.5526	2.2413	1.9173	3.1597	0.31749			0.022562	0.050512		-2.6678	0.39847		11.9	-0.1861877148406279		11.949999999999998	2.735365	11.949999999999998	2.337743	11.9	-0.08182556389891715	11.949999999999998	2.738039	11.9	0.2625060913780999				87.4	-0.8	0.97752
	2.6306	2.5695	2.2252	1.9345	3.1743	0.31175			0.018544	0.049644		-2.6549	0.39961		11.95	-0.15304117202259704		11.999999999999998	2.7383159999999998	11.999999999999998	2.6157489999999997	11.95	-0.1829644927628351	11.999999999999998	2.736476	11.95	0.20351405244150556				87.7	-0.8	0.97752
	2.6489	2.5901	2.2117	1.9518	3.1868	0.30706			0.013079	0.049371		-2.6453	0.40023		12.0	-0.0906880387151432		12.049999999999999	2.737395	12.049999999999999	2.735194	12.0	-0.20628461774856532	12.049999999999999	2.735636	12.0	0.08696607945137202				88	-0.8	0.97752
	2.6672	2.6139	2.2016	1.9691	3.1977	0.30434			0.0067201	0.049616		-2.6378	0.39977		12.049999999999999	-0.04730843346266056		12.099999999999998	2.736112	12.099999999999998	2.752808	12.049999999999999	-0.1680107811608309	12.099999999999998	2.736393	12.049999999999999	-0.04977987997938271				88.2	-0.8	0.97752
	2.6856	2.6405	2.2153	1.9864	3.2075	0.30396			3.2483E-4	0.050179		-2.6309	0.39831		12.1	-0.058276884035308285		12.149999999999997	2.736488	12.149999999999997	2.737855	12.1	-0.10166698185429368	12.149999999999997	2.7370520000000003	12.1	-0.1708360590282041				88.5	-0.8	0.97752
	2.7039	2.6692	2.2126	2.0037000000000003	3.2174	0.30562			-0.0050864	0.050805		-2.6225	0.39646		12.149999999999999	-0.12434767377112621		12.199999999999998	2.737311	12.199999999999998	2.729992	12.149999999999999	-0.037491038210816896	12.199999999999998	2.736944	12.149999999999999	-0.2532048011587449				88.7	-0.8	0.97752
	2.7222	2.6996	2.2135	2.021	3.228	0.30844			-0.008546	0.051262		-2.6111	0.39493		12.2	-0.21342347653114757		12.249999999999998	2.737342	12.249999999999998	2.733247	12.2	0.009700025405834367	12.249999999999998	2.7370300000000003	12.2	-0.29145990454367166				89	-0.8	0.97752
	2.7405	2.7308	2.2169	2.0383	3.2399	0.31123			-0.0093787	0.051408		-2.5955	0.39419		12.25	-0.282055063222856		12.299999999999999	2.73726	12.299999999999999	2.737285	12.25	0.040010138896946046	12.299999999999999	2.738108	12.25	-0.29255455612508285				89.3	-0.8	0.97752
	2.7588	2.7622	2.2215	2.0557	3.2526	0.31275			-0.0073884	0.051235		-2.576	0.39421		12.3	-0.29967558090731927		12.349999999999998	2.7380459999999998	12.349999999999998	2.737099	12.3	0.06205562946047394	12.349999999999998	2.740548	12.3	-0.2624017112893853				89.5	-0.8	0.97752
	2.7771	2.7932	2.2259	2.073	3.2653	0.31209			-0.0029227	0.050877		-2.5539	0.39454		12.35	-0.26153211269553367		12.399999999999999	2.74017	12.399999999999999	2.735583	12.35	0.08717939261345009	12.399999999999999	2.745772	12.35	-0.19850486760941521				89.8	-0.8	0.97752
	2.7954	2.8233	2.2286	2.0903	3.2768	0.30887			0.0032113	0.050581		-2.5317	0.39455		12.4	-0.18547262338336168		12.45	2.7446599999999997	12.45	2.7356439999999997	12.4	0.12514567905611784	12.45	2.7572840000000003	12.4	-0.10034151058698626				90.1	-0.8	0.97752
	2.8137	2.8515	2.2284	2.1077	3.286	0.30334			0.0099585	0.050632		-2.5125	0.39371		12.45	-0.09789732959382036		12.499999999999996	2.754615	12.499999999999996	2.736636	12.45	0.1791782553258372	12.499999999999996	2.7805329999999997	12.45	0.012728188072742341				90.3	-0.8	0.97752
	2.832	2.8759	2.2246	2.125	3.2925	0.29621			0.016284	0.05127		-2.4993	0.39178		12.499999999999998	-0.019215493668468753		12.549999999999997	2.775324	12.549999999999997	2.7369160000000003	12.499999999999998	0.24007763813585825	12.549999999999997	2.8228139999999997	12.499999999999998	0.09936213996741117				90.6	-0.8	0.97752
	2.8503	2.8926	2.2177	2.1423	3.2964	0.28842			0.021406	0.052593		-2.494	0.38885		12.549999999999999	0.04209457215637258		12.599999999999998	2.8141950000000002	12.599999999999998	2.736748	12.549999999999999	0.28580536392161093	12.599999999999998	2.891563	12.549999999999999	0.11986696857394463				90.9	-0.8	0.97752
	2.8686	2.8961	2.2095	2.1597	3.2984	0.28085			0.024919	0.054497		-2.497	0.38526		12.6	0.08561079988896836		12.649999999999999	2.879567	12.649999999999999	2.737184	12.6	0.2907454059102861	12.649999999999999	2.989711	12.6	0.06543713310924204				91.1	-0.8	0.97752
	2.8869	2.8813	2.2037	2.1771000000000003	3.2992	0.27414			0.026779	0.056687		-2.5072	0.3814		12.65	0.11175980323639578		12.699999999999998	2.976103	12.699999999999998	2.738735	12.65	0.2396760016545727	12.699999999999998	3.113136	12.65	-0.03284284487961031				91.4	-0.8	0.97752
	2.9052	2.8489	2.2039	2.1944	3.2999	0.26861			0.027198	0.058761		-2.5225	0.37766		12.7	0.11747456331278272		12.749999999999998	3.101643	12.749999999999998	2.741927	12.7	0.1369882832648841	12.749999999999998	3.2515050000000003	12.7	-0.12316447781205397				91.7	-0.8	0.97752
	2.9234999999999998	2.8098	2.0288	2.2118	3.3012	0.26422			0.026492	0.060316		-2.54	0.37431		12.75	0.09745118170599198		12.799999999999999	3.247366	12.799999999999999	2.7489090000000003	12.75	0.004673764781728096	12.799999999999999	3.392612	12.75	-0.16626069259393716				91.9	-0.8	0.97752
	2.9417999999999997	2.7791	1.327	2.2292	3.3034	0.26069			0.024982	0.061065		-2.5571	0.37149		12.8	0.04947097584260973		12.849999999999998	3.40206	12.849999999999998	2.763743	12.8	-0.12644486793578835	12.849999999999998	3.526797	12.8	-0.1599773332696941				92.2	-0.8	0.97752
	2.9600999999999997	2.7656	0.32146	2.2466	3.3066	0.25766			0.022947	0.060899		-2.5714	0.36913		12.85	-0.021963829750404784		12.899999999999997	3.557299	12.899999999999997	2.792258	12.85	-0.22694835170909755	12.899999999999997	3.6485390000000004	12.85	-0.13979104559155076				92.5	-0.8	0.97752
	2.9783999999999997	2.7687	0.3238	2.264	3.3107	0.25486			0.020632	0.059919		-2.5818	0.36702		12.899999999999999	-0.10869271338924591		12.949999999999998	3.709359	12.949999999999998	2.841901	12.899999999999999	-0.28001244833114924	12.949999999999998	3.756491	12.899999999999999	-0.15520610781902633				92.7	-0.8	0.97752
	2.9966999999999997	2.7812	0.32145	2.2814	3.3152	0.25218			0.018267	0.058395		-2.5881	0.36483		12.95	-0.2076470097587162		12.999999999999998	3.858269	12.999999999999998	2.918858	12.95	-0.28915337379623907	12.999999999999998	3.8521300000000003	12.95	-0.23943975616367652				93	-0.8	0.97752
	3.015	2.7938	0.31745	2.2988	3.3192	0.24978			0.016065	0.056693		-2.591	0.36225		13.0	-0.32590282914168256		13.049999999999997	4.005669	13.049999999999997	3.023733	13.0	-0.2751440317734932	13.049999999999997	3.939906	13.0	-0.39580178762946616				93.3	-0.8	0.97752
	3.0333	2.7982	0.31521	2.3162	3.3215	0.24794			0.014187	0.055157		-2.592	0.35914		13.049999999999999	-0.4726480470854426		13.099999999999998	4.152768	13.099999999999998	3.150011	13.049999999999999	-0.259438979348829	13.099999999999998	4.029447	13.049999999999999	-0.6071512423186505				93.5	-0.8	0.97752
	3.0515	2.7893	0.31771	2.3336	3.3208	0.24699			0.01271	0.054013	2.2814	-2.5924	0.35562		13.1	-0.6434736637153833		13.149999999999999	4.299852	13.149999999999999	3.285998	13.1	-0.24654674847869273	13.149999999999999	4.1366689999999995	13.1	-0.8524304373092946				93.8	-0.8	0.97752
	3.0698	2.7661	0.32684	2.351	3.3161	0.24713			0.011626	0.053317	2.2988	-2.5933	0.35209		13.15	-0.8173195170593317		13.2	4.447711	13.2	3.419888	13.15	-0.22278817806153484	13.2	4.279336	13.15	-1.1101216762348258				94	-0.8	0.97752
	3.0881	2.732	0.34275	2.3684	3.3067	0.24833			0.010884	0.052988	2.3162	-2.5955	0.34909		13.2	-0.9740403299455807		13.249999999999996	4.599778000000001	13.249999999999996	3.5437	13.2	-0.1741126338538379	13.249999999999996	4.466911	13.2	-1.3494985277591809				94.3	-0.8	0.97752
	3.1064	2.6931	0.36359	2.3858	3.2929	0.25035			0.010464	0.052868	2.3336	-2.5998	0.34717		13.249999999999998	-1.1140494035033157		13.299999999999997	4.762220999999999	13.299999999999997	3.655911	13.249999999999998	-0.10747992821865182	13.299999999999997	4.690308	13.249999999999998	-1.5310630439435045				94.6	-0.8	0.97752
	3.1247	2.6565	0.38629	2.4033	3.2755	0.25282			0.010435	0.052791	2.351	-2.6067	0.34674		13.299999999999999	-1.2558949381783577		13.349999999999998	4.938985	13.349999999999998	3.761891	13.299999999999999	-0.05620193510878835	13.349999999999998	4.92148	13.299999999999999	-1.6275526791608854				94.8	-0.8	0.97752
	3.143	2.6283	0.40795	2.4207	3.2561	0.25543			0.010963	0.052624	2.3684	-2.6167	0.348		13.35	-1.4123495374762456		13.399999999999999	5.1238649999999994	13.399999999999999	3.873806	13.35	-0.06355361173331175	13.399999999999999	5.122680999999999	13.35	-1.6473759298679056				95.1	-0.8	0.97752
	3.1612999999999998	2.6128	0.42642	2.4382	3.2363	0.25806			0.012251	0.052289	2.3858	-2.6302	0.35095		13.4	-1.5745359640710603		13.449999999999998	5.297291	13.449999999999998	4.008174	13.4	-0.15568255053483426	13.449999999999998	5.260927	13.4	-1.6327416830954462				95.4	-0.8	0.97752
	3.1795999999999998	2.6119	0.44003	2.4556	3.2174	0.26084			0.014443	0.051772	2.4033	-2.6469	0.35541		13.45	-1.724564200000259		13.499999999999998	5.432396	13.499999999999998	4.179908	13.45	-0.3261685535472907	13.499999999999998	5.326654	13.45	-1.633799499375698				95.6	-0.8	0.97752
	3.1978	2.6254	0.44734	2.4731	3.2005	0.26398			0.017533	0.051126	2.4207	-2.666	0.36113		13.5	-1.860449370539527		13.549999999999999	5.513713	13.549999999999999	4.3924579999999995	13.5	-0.5445170455797665	13.549999999999999	5.338759	13.5	-1.6849460987123734				95.9	-0.8	0.97752
	3.2161	2.6508	0.44778	2.4905	3.1859	0.26758			0.021331	0.05045	2.4382	-2.686	0.36795		13.55	-1.9994732033409264		13.599999999999998	5.550988	13.599999999999998	4.630373	13.55	-0.7782963999306389	13.599999999999998	5.331305	13.55	-1.8026529971936611				96.2	-0.8	0.97752
	3.2344	2.685	0.44229	2.508	3.1744	0.27138			0.025501	0.04987	2.4556	-2.7046	0.37577		13.6	-2.152489014147932		13.649999999999997	5.5727079999999996	13.649999999999997	4.8614489999999995	13.6	-1.0075534055288244	13.649999999999997	5.332237	13.6	-1.9938560576396185				96.4	-0.8	0.97752
	3.2527	2.7244	0.43304	2.5255	3.1665	0.27473			0.029648	0.049495	2.4731	-2.72	0.38456		13.649999999999999	-2.3017624657455826		13.699999999999998	5.603299	13.699999999999998	5.046404000000001	13.649999999999999	-1.2220266361154017	13.699999999999998	5.348248	13.649999999999999	-2.255022904261182				96.7	-0.8	0.97752
	3.271	2.7662	0.4225	2.543	3.1631	0.27673			0.033403	0.049391	2.4905	-2.7311	0.39407		13.7	-2.412924879983507		13.749999999999998	5.646611	13.749999999999998	5.157885	13.7	-1.4130175572816484	13.749999999999998	5.369524999999999	13.7	-2.562212325633368				97	-0.8	0.97752
	3.2892	2.8079	0.41272	2.5604	3.165	0.27654			0.036485	0.049565	2.508	-2.7379	0.40359		13.75	-2.4730903382335896		13.799999999999997	5.694052	13.799999999999997	5.1976580000000006	13.75	-1.5727364868572522	13.799999999999997	5.386281	13.75	-2.867625364750211				97.2	-0.8	0.97752
	3.3075	2.8476	0.40509	2.5779	3.1726	0.27386			0.038722	0.04998	2.5255	-2.7413	0.41195		13.799999999999999	-2.5138190004799412		13.849999999999998	5.740376	13.849999999999998	5.1947	13.799999999999999	-1.6978993471442436	13.849999999999998	5.39759	13.799999999999999	-3.1137520016561098				97.5	-0.8	0.97752
	3.3258	2.884	0.40034	2.5954	3.1853	0.26901			0.040043	0.050582	2.543	-2.7427	0.41778		13.85	-2.5903242710008385		13.899999999999999	5.789019000000001	13.899999999999999	5.184452	13.85	-1.7894620807993533	13.899999999999999	5.408593	13.85	-3.2578338992587987				97.8	-0.8	0.97752
	3.3441	2.9152	0.39834	2.6129	3.2017	0.26289			0.040471	0.051327	2.5604	-2.7436	0.42011		13.9	-2.7355389845388913		13.95	5.842911	13.95	5.186872	13.9	-1.8487989998048988	13.95	5.4228890000000005	13.9	-3.289209112860135				98	-0.8	0.97752
	3.3624	2.9401	0.39802	2.6304	3.2194	0.25667			0.04011	0.052196	2.5779	-2.7448	0.41878		13.950000000000001	-2.930840639678081		13.999999999999996	5.8948990000000006	13.999999999999996	5.199198999999999	13.950000000000001	-1.877982424332572	13.999999999999996	5.44083	13.950000000000001	-3.2290132112893275				98.3	-0.8	0.97752
	3.3806	2.9576	0.39751	2.648	3.2356	0.25154			0.039148	0.053191	2.5954	-2.7468	0.41458		13.999999999999998	-3.1180600391049325		14.049999999999999	5.929397	14.049999999999999	5.209694000000001	13.999999999999998	-1.8872310288805352	14.049999999999999	5.462052	13.999999999999998	-3.11607071119505				98.6	-0.8	0.97752
	3.3989	2.9683	0.39472	2.6655	3.248	0.24847			0.037836	0.054308	2.6129	-2.7493	0.40906		14.05	-3.2379933064947863		14.099999999999996	5.932805	14.099999999999996	5.213165	14.05	-1.8992493011143665	14.099999999999996	5.485075	14.05	-2.99023705288306				98.8	-0.8	0.97752
	3.4172	2.9746	0.38813	2.683	3.2553	0.24818			0.036452	0.055515	2.6304	-2.7522	0.4041		14.099999999999998	-3.2625894427469575		14.149999999999997	5.903479	14.149999999999997	5.213430000000001	14.099999999999998	-1.941998681528048	14.149999999999997	5.504021	14.099999999999998	-2.881892922910879				99.1	-0.8	0.97752
	3.4354999999999998	2.9808	0.3774	2.7005	3.2575	0.25108			0.035259	0.056728	2.648	-2.7547	0.40154		14.149999999999999	-3.2023254999650135		14.199999999999998	5.850565	14.199999999999998	5.214303	14.149999999999999	-2.0326223650361612	14.199999999999998	5.508273	14.149999999999999	-2.807140062552662				99.3	-0.8	0.97752
	3.4537	2.9922	0.36368	2.7181	3.256	0.25696			0.034447	0.057805	2.6655	-2.756	0.40299		14.2	-3.0912359700596994		14.249999999999998	5.786194999999999	14.249999999999998	5.212371	14.2	-2.164603341467057	14.249999999999998	5.489251	14.2	-2.7652464093865774				99.6	-0.8	0.97752
	3.472	3.0135	0.34946	2.7356	3.2529	0.26458			0.034109	0.058566	2.683	-2.7548	0.40957		14.25	-2.9667691853006204		14.299999999999999	5.718362	14.299999999999999	5.198634	14.25	-2.309574635952231	14.299999999999999	5.449899	14.25	-2.7399656952628675				99.9	-0.8	0.97752
	3.4903	3.0466	0.33802	2.7531	3.2507	0.2717			0.034237	0.05883	2.7005	-2.75	0.42129		14.3	-2.856771729590946		14.349999999999998	5.652448000000001	14.349999999999998	5.162642	14.3	-2.433964414519039	14.349999999999998	5.4121570000000006	14.3	-2.7085542178217565				100.1	-0.8	0.97752
	3.5086	3.0897	0.33222	2.7707	3.2511	0.27604			0.034756	0.05847	2.7181	-2.7411	0.43613		14.350000000000001	-2.774230108640154		14.399999999999999	5.599209	14.399999999999999	5.09519	14.350000000000001	-2.517651013624743	14.399999999999999	5.411021	14.350000000000001	-2.6568514770438014				100.4	-0.8	0.97752
	3.5267999999999997	3.1388	0.33323	2.7882	3.2552	0.27636			0.035561	0.057464	2.7356	-2.7285	0.44986		14.4	-2.7180937449766702		14.449999999999996	5.5767240000000005	14.449999999999996	4.991703	14.4	-2.5617243667753655	14.449999999999996	5.470136	14.4	-2.5928304147236076				100.7	-0.8	0.97752
	3.5450999999999997	3.1899	0.34007	2.8058	3.2628	0.27272			0.036562	0.055915	2.7531	-2.7136	0.45803		14.449999999999998	-2.680068944291804		14.499999999999996	5.601572	14.499999999999996	4.858698	14.449999999999998	-2.584588304767749	14.499999999999996	5.577331	14.449999999999998	-2.547997787582233				100.9	-0.8	0.97752
	3.5634	3.2405	0.3504	2.8234	3.2728	0.26609			0.037689	0.054027	2.7707	-2.6988	0.45831		14.499999999999998	-2.6565126449531817		14.549999999999997	5.675188	14.549999999999997	4.718209	14.499999999999998	-2.612737522585917	14.549999999999997	5.689875	14.499999999999998	-2.5613168626101697				101.2	-0.8	0.97752
	3.5816	3.2896	0.36162	2.8409	3.2838	0.2578			0.038899	0.052051	2.7882	-2.6867	0.45123		14.549999999999999	-2.6580213338079943		14.599999999999998	5.776759	14.599999999999998	4.601817	14.549999999999999	-2.6712778139058173	14.599999999999998	5.7640910000000005	14.549999999999999	-2.6542806477626186				101.5	-0.8	0.97752
	3.5999	3.3365	0.3716	2.8585	3.2942	0.2491			0.040156	0.050211	2.8058	-2.6797	0.43915		14.6	-2.707646111672716		14.649999999999999	5.872206	14.649999999999999	4.531085	14.6	-2.7740380529845083	14.649999999999999	5.785991	14.6	-2.8142958936928153				101.7	-0.8	0.97752
	3.6182	3.3804	0.37893	2.8761	3.3028	0.24099			0.041434	0.048657	2.8234	-2.679	0.42488		14.65	-2.824629591535654		14.7	5.928355	14.7	4.5059949999999995	14.65	-2.913780737530317	14.7	5.776353	14.65	-2.9999096269298775				102	-0.8	0.97752
	3.6365	3.4205	0.3829	2.8937	3.3091	0.23415			0.042721	0.047441	2.8409	-2.6847	0.41079		14.700000000000001	-3.004927259117437		14.749999999999998	5.932167000000001	14.749999999999998	4.512313	14.700000000000001	-3.0600257806771083	14.749999999999998	5.763901	14.700000000000001	-3.1643544221265643				102.3	-0.8	0.97752
	3.6547	3.4561	0.38352	2.9113	3.3126	0.22892			0.044043	0.046536	2.8585	-2.696	0.3984		14.75	-3.218806893502517		14.799999999999999	5.898995	14.799999999999999	4.540041	14.75	-3.1725425296092453	14.799999999999999	5.75976	14.75	-3.2804228398910027				102.5	-0.8	0.97752
	3.673	3.4867	0.38148	2.9289	3.3137	0.22536			0.04546	0.045879	2.8761	-2.7113	0.38838		14.8	-3.4317577381473257		14.849999999999996	5.8606300000000005	14.849999999999996	4.596082999999999	14.8	-3.225470384037692	14.849999999999996	5.756565999999999	14.8	-3.3498607639617717				102.8	-0.8	0.97752
	3.6913	3.5123	0.3782	2.9465	3.3127	0.22337			0.047032	0.045419	2.8937	-2.7282	0.38074		14.849999999999998	-3.628913537123424		14.899999999999997	5.842318000000001	14.899999999999997	4.694943	14.849999999999998	-3.2236614433926434	14.899999999999997	5.745027	14.849999999999998	-3.39366130364175				103.1	-0.8	0.97752
	3.7095	3.5332	0.37551	2.9641	3.3099	0.22277			0.048739	0.04514	2.9113	-2.7439	0.37512		14.899999999999999	-3.8136345796805813		14.949999999999998	5.84554	14.949999999999998	4.837242	14.899999999999999	-3.19745369264416	14.949999999999998	5.724653	14.899999999999999	-3.437456641388792				103.3	-0.8	0.97752
	3.7278	3.5505	0.37512	2.9817	3.3055	0.22336			0.050409	0.045067	2.9289	-2.7561	0.37108		14.95	-3.9795042532458638		14.999999999999998	5.856339	14.999999999999998	5.000850000000001	14.95	-3.183015298253224	14.999999999999998	5.70132	14.95	-3.50360586073856				103.6	-0.8	0.97752
	3.7460999999999998	3.5656	0.37803	2.9993	3.2999	0.22495			0.051682	0.045251	2.9465	-2.7633	0.36829		15.0	-4.0915981620100865		15.049999999999999	5.862633	15.049999999999999	5.153429	15.0	-3.206433707203871	15.049999999999999	5.67998	15.0	-3.6057008881051047				103.9	-0.8	0.97752
	3.7643	3.5805	0.38411	3.017	3.2932	0.22736			0.052085	0.045747	2.9641	-2.7653	0.36657		15.05	-4.106242385470807		15.099999999999998	5.863019	15.099999999999998	5.268651	15.05	-3.277570482326098	15.099999999999998	5.663903	15.05	-3.7375361760836654				104.1	-0.8	0.97752
	3.7826	3.598	0.39216	3.0346	3.2861	0.23048			0.051181	0.046607	2.9817	-2.763	0.36594		15.1	-4.012187162631847		15.15	5.862697	15.15	5.337453	15.1	-3.3880783464453543	15.15	5.657680999999999	15.1	-3.863968527386419				104.4	-0.8	0.97752
	3.8009	3.6209	0.40038	3.0522	3.2791	0.23431			0.048755	0.047854	2.9993	-2.7585	0.36648		15.15	-3.8471083395434107		15.199999999999998	5.866403	15.199999999999998	5.367305	15.15	-3.5117042492972246	15.199999999999998	5.6661850000000005	15.15	-3.93260803049003				104.6	-0.8	0.97752
	3.8190999999999997	3.6518	0.40683	3.0699	3.2728	0.23904			0.044948	0.049471	3.017	-2.7534	0.36842		15.199999999999998	-3.671148850730731		15.249999999999998	5.877421	15.249999999999998	5.375159	15.199999999999998	-3.614535392029211	15.249999999999998	5.689081	15.199999999999998	-3.9067370193056377				104.9	-0.8	0.97752
	3.8373999999999997	3.6926	0.40992	3.0875	3.2674	0.24492			0.040267	0.051389	3.0346	-2.749	0.37209		15.249999999999998	-3.527777915321394		15.299999999999999	5.89906	15.299999999999999	5.377914	15.249999999999998	-3.677739157373537	15.299999999999999	5.718843	15.249999999999998	-3.791927157745647				105.2	-0.8	0.97752
	3.8557	3.7441	0.4086	3.1052	3.2629	0.25214			0.035463	0.05349	3.0522	-2.7454	0.37788		15.299999999999999	-3.4309221135895314		15.349999999999996	5.932148	15.349999999999996	5.384378	15.299999999999999	-3.7151083872915365	15.349999999999996	5.745083999999999	15.299999999999999	-3.6316490055169766				105.4	-0.8	0.97752
	3.8739	3.8049	0.40265	3.1228	3.2588	0.2606			0.031327	0.055615	3.0699	-2.7421	0.38619		15.35	-3.3814815109739698		15.399999999999997	5.970734	15.399999999999997	5.392688	15.35	-3.7633185529163597	15.399999999999997	5.759651	15.35	-3.477856072812358				105.7	-0.8	0.97752
	3.8922	3.8722	0.39285	3.1405	3.2544	0.26966			0.028465	0.057596	3.0875	-2.738	0.3972		15.4	-3.3846383323410123		15.449999999999998	6.003068	15.449999999999998	5.397837000000001	15.4	-3.8475760489537834	15.449999999999998	5.760129	15.4	-3.3637588741723334				106	-0.8	0.97752
	3.9105	3.9415	0.38086	3.1581	3.2492	0.27818			0.027147	0.059271	3.1052	-2.732	0.41051		15.450000000000001	-3.446708506368168		15.499999999999998	6.01746	15.499999999999998	5.3992070000000005	15.450000000000001	-3.9540254201260154	15.499999999999998	5.749827	15.450000000000001	-3.297679990482152				106.2	-0.8	0.97752
	3.9287	4.008	0.36872	3.1758	3.243	0.28491			0.027256	0.060511	3.1228	-2.7238	0.42487		15.500000000000002	-3.5573789492386254		15.549999999999995	6.010369	15.549999999999995	5.400398	15.500000000000002	-4.036158045646914	15.549999999999995	5.735213	15.500000000000002	-3.274811416914872				106.5	-0.8	0.97752
	3.947	4.0673	0.35806	3.1935	3.2363	0.28902			0.028362	0.06124	3.1405	-2.7137	0.4381		15.549999999999999	-3.679389713801015		15.599999999999996	5.9886729999999995	15.599999999999996	5.4025929999999995	15.549999999999999	-4.049572170275326	15.599999999999996	5.723337000000001	15.549999999999999	-3.291090981438515				106.8	-0.8	0.97752
	3.9653	4.1163	0.34971	3.2112	3.2302	0.29045			0.029914	0.061452	3.1581	-2.7028	0.44767		15.6	-3.7605255681153835		15.649999999999997	5.965453	15.649999999999997	5.401536	15.6	-3.9820896095804983	15.649999999999997	5.718027	15.6	-3.3473181514432326				107	-0.8	0.97752
	3.9835	4.1538	0.34386	3.2288	3.2263	0.28969			0.031459	0.061217	3.1758	-2.6931	0.45163		15.65	-3.7632320565688246		15.699999999999998	5.952599	15.699999999999998	5.391906	15.65	-3.855166266795379	15.699999999999998	5.717905	15.65	-3.441640882691445				107.3	-0.8	0.97752
	4.0018	4.1798	0.34048	3.2465	3.226	0.28745			0.032828	0.060669	3.1935	-2.6865	0.44955		15.700000000000001	-3.6901099664248704		15.749999999999998	5.9540820000000005	15.749999999999998	5.373152	15.700000000000001	-3.704863811792393	15.749999999999998	5.717695	15.700000000000001	-3.5578410801935547				107.6	-0.8	0.97752
	4.0200000000000005	4.1951	0.33966	3.2642	3.2301	0.28447			0.034198	0.059964	3.2112	-2.6839	0.44277		15.749999999999998	-3.5835100597633414		15.799999999999999	5.965671	15.799999999999999	5.351161	15.749999999999998	-3.5629759632994933	15.799999999999999	5.712167999999999	15.749999999999998	-3.6626691363209147				107.8	-0.8	0.97752
	4.0383000000000004	4.2011	0.3416	3.2819	3.2389	0.28142			0.036003	0.059236	3.2288	-2.6854	0.43375		15.799999999999999	-3.499920819179465		15.85	5.979408	15.85	5.334961	15.799999999999999	-3.4484446735393135	15.85	5.699726	15.799999999999999	-3.7208448811159087				108.1	-0.8	0.97752
	4.0566	4.1993	0.34647	3.2996	3.2518	0.27888			0.038729	0.058555	3.2465	-2.6893	0.42487		15.85	-3.4805154830007723		15.9	5.989877000000001	15.9	5.331315	15.85	-3.367119353128203	15.9	5.682944	15.85	-3.7213794593787384				108.4	-0.8	0.97752
	4.0748	4.192	0.35419	3.3173	3.2679	0.27733			0.042685	0.057939	3.2642	-2.6932	0.41767		15.9	-3.53802776952125		15.949999999999998	5.996223	15.949999999999998	5.341958	15.9	-3.3156558652290187	15.949999999999998	5.665897	15.9	-3.6924390715744835				108.6	-0.8	0.97752
	4.0931	4.1818	0.36417	3.3351	3.2857	0.27701			0.047836	0.057369	3.2819	-2.6947	0.41279		15.949999999999998	-3.661843818233706		15.999999999999998	5.999807	15.999999999999998	5.362376	15.949999999999998	-3.287662152469636	15.999999999999998	5.651675	15.949999999999998	-3.684764725332286				108.9	-0.8	0.97752
	4.1114	4.1722	0.37534	3.3528	3.3041	0.27782			0.05379	0.056829	3.2996	-2.6916	0.41025		15.999999999999998	-3.8291155233463883		16.05	6.000535	16.05	5.383971	15.999999999999998	-3.2790309231099286	16.05	5.642430999999999	15.999999999999998	-3.7322485457500534				109.2	-0.8	0.97752
	4.1296	4.166	0.3862	3.3705	3.3219	0.27935			0.059912	0.056319	3.3173	-2.6828	0.4099		16.05	-4.012386399920615		16.099999999999998	5.996545	16.099999999999998	5.39804	16.05	-3.289701424822681	16.099999999999998	5.640267	16.05	-3.8246746494175454				109.4	-0.8	0.97752
	4.1479	4.1649	0.39516	3.3882	3.3382	0.28098			0.065535	0.055855	3.3351	-2.6689	0.41155		16.1	-4.184331526503001		16.15	5.98671	16.15	5.399581	16.1	-3.3233273952290006	16.15	5.646564000000001	16.1	-3.9210884666560446				109.7	-0.8	0.97752
	4.1661	4.1686	0.40088	3.406	3.3521	0.28209			0.07015	0.055446	3.3528	-2.6516	0.41493		16.150000000000002	-4.322749811513688		16.2	5.972609	16.2	5.389444999999999	16.150000000000002	-3.387120081219223	16.2	5.659958	16.150000000000002	-3.9921697063788315				109.9	-0.8	0.97752
	4.1844	4.1751	0.40246	3.4237	3.3632	0.28227			0.073529	0.055076	3.3705	-2.6337	0.41952		16.200000000000003	-4.414948032069674		16.25	5.958163	16.25	5.372306	16.200000000000003	-3.4908926942986795	16.25	5.6761040000000005	16.200000000000003	-4.047933926063763				110.2	-0.8	0.97752
	4.2027	4.1811	0.39945	3.4415	3.3712	0.28138			0.075736	0.054696	3.3882	-2.6181	0.42457		16.250000000000004	-4.459551430545105		16.299999999999997	5.947848	16.299999999999997	5.353878	16.250000000000004	-3.6396979182715654	16.299999999999997	5.689783	16.250000000000004	-4.122227206396701				110.5	-0.8	0.97752
	4.2209	4.1835	0.39192	3.4592	3.3762	0.27938			0.077038	0.054232	3.406	-2.6069	0.42924		16.3	-4.467415211006653		16.349999999999998	5.944640000000001	16.349999999999998	5.338866	16.3	-3.8209278173103485	16.349999999999998	5.697268	16.3	-4.2347616716021435				110.7	-0.8	0.97752
	4.2392	4.1803	0.38052	3.477	3.3785	0.27624			0.077775	0.05361	3.4237	-2.6012	0.43287		16.35	-4.460155380654328		16.4	5.948491	16.4	5.330397	16.35	-4.001484398611353	16.4	5.698059	16.35	-4.373107776336042				111	-0.8	0.97752
	4.2575	4.1709	0.36658	3.4947	3.3792	0.27196			0.078214	0.052792	3.4415	-2.6008	0.43501		16.400000000000002	-4.462899914664433		16.45	5.955465	16.45	5.330430000000001	16.400000000000002	-4.146107946185111	16.45	5.694625	16.400000000000002	-4.509266778891629				111.3	-0.8	0.97752
	4.2757000000000005	4.1568	0.35185	3.5125	3.3795	0.2667			0.078449	0.051794	3.4592	-2.6046	0.4353		16.450000000000003	-4.495422818475788		16.5	5.9596729999999996	16.5	5.339307	16.450000000000003	-4.24306287119316	16.5	5.6908199999999995	16.450000000000003	-4.628368862477544				111.5	-0.8	0.97752
	4.2940000000000005	4.1408	0.33789	3.5303	3.3807	0.26099			0.078383	0.050686	3.477	-2.611	0.43342		16.5	-4.568214353470296		16.55	5.956823999999999	16.55	5.354177	16.5	-4.310029407165757	16.55	5.690675000000001	16.5	-4.738677402923827				111.8	-0.8	0.97752
	4.3122	4.1265	0.3255	3.548	3.3839	0.25585			0.0778	0.049581	3.4947	-2.6185	0.4291		16.55	-4.68392482482875		16.6	5.9470410000000005	16.6	5.369149999999999	16.55	-4.373866427044675	16.6	5.697381	16.55	-4.856357798519923
	4.3305	4.1165	0.31462	3.5658	3.3899	0.25256			0.076479	0.048595	3.5125	-2.6254	0.42238		16.6	-4.835945408094403		16.650000000000002	5.934619	16.650000000000002	5.377647	16.6	-4.446779651732527	16.650000000000002	5.711892	16.6	-4.982394291039327				0	-0.7	3.5099
	4.3488	4.1125	0.30466	3.5836	3.3984	0.25237			0.074299	0.047823	3.5303	-2.6298	0.41391		16.650000000000002	-5.002785908300837		16.7	5.925417	16.7	5.376412	16.650000000000002	-4.523415929796215	16.7	5.731726	16.650000000000002	-5.09465699181726				1.1	-0.7	3.5099
	4.367	4.115	0.29498	3.6014	3.4089	0.25608			0.07128	0.047314	3.548	-2.6296	0.40507		16.7	-5.149289057348824		16.75	5.923447	16.75	5.368348	16.7	-4.596499564896874	16.75	5.751358	16.7	-5.165715821855201				2.2	-0.7	3.5099
	4.3853	4.124	0.28516	3.6192	3.4205	0.26368			0.067557	0.047085	3.5658	-2.6229	0.39789		16.75	-5.243318209658582		16.8	5.929514	16.8	5.360585	16.75	-4.6699285858499024	16.8	5.764701	16.75	-5.191252208637366				3.3	-0.7	3.5099
	4.4036	4.1396	0.27518	3.637	3.4324	0.27412			0.063322	0.047133	3.5836	-2.6081	0.39434		16.8	-5.279159673015727		16.849999999999998	5.940892	16.849999999999998	5.359267	16.8	-4.756201366734274	16.849999999999998	5.768752	16.8	-5.200578320100533				4.4	-0.7	3.5099
	4.4218	4.1623	0.26542	3.6548	3.4439	0.28548			0.058771	0.047451	3.6014	-2.5848	0.39564		16.85	-5.285550460056754		16.9	5.952626	16.9	5.365483	16.85	-4.863464467232916	16.9	5.765915	16.85	-5.235909466989085				5.4	-0.7	3.5099
	4.4401	4.1927	0.25669	3.6726	3.4551	0.29556			0.054108	0.048029	3.6192	-2.5544	0.40168		16.900000000000002	-5.307303641400381		16.95	5.959525999999999	16.95	5.375471999999999	16.900000000000002	-4.986528067434449	16.95	5.761729999999999	16.900000000000002	-5.319436130004874				6.5	-0.7	3.5099
	4.4583	4.2315	0.25021	3.6904	3.4666	0.30264			0.049573	0.048848	3.637	-2.5198	0.41098		16.950000000000003	-5.375064571622261		17.0	5.958226	17.0	5.383965	16.950000000000003	-5.110712002841865	17.0	5.760363	16.950000000000003	-5.438841148363565				7.5	-0.7	3.5099
	4.4766	4.2792	0.24747	3.7082	3.4793	0.30591			0.045481	0.049877	3.6548	-2.485	0.42121		17.000000000000004	-5.489118137719913		17.049999999999997	5.948562	17.049999999999997	5.386736	17.000000000000004	-5.223153424689258	17.049999999999997	5.761818	17.000000000000004	-5.561196866736282				8.5	-0.7	3.5099
	4.4949	4.3357	0.24976	3.726	3.4944	0.30553			0.042203	0.051078	3.6726	-2.4535	0.42998		17.05	-5.62693582178423		17.099999999999998	5.93291	17.099999999999998	5.382087	17.05	-5.319243635244618	17.099999999999998	5.763377	17.05	-5.6572998584222205				9.5	-0.7	3.5099
	4.5131000000000006	4.3995	0.25753	3.7439	3.5128	0.30253			0.040112	0.052407	3.6904	-2.4276	0.43551		17.1	-5.761209154975461		17.15	5.914898	17.15	5.370808	17.1	-5.399098343904711	17.15	5.762382	17.1	-5.7155224213090605				10.4	-0.7	3.5099
	4.5314000000000005	4.4681	0.26987	3.7617	3.5346	0.29836			0.039482	0.053817	3.7082	-2.4073	0.43675		17.150000000000002	-5.8724503425085		17.2	5.898225999999999	17.2	5.3551899999999995	17.150000000000002	-5.463034583848014	17.2	5.757296999999999	17.150000000000002	-5.742125468198992				11.4	-0.7	3.5099
	4.5497000000000005	4.5383	0.28458	3.7795	3.5593	0.29446			0.040396	0.055255	3.726	-2.3907	0.43347		17.200000000000003	-5.952582817465043		17.25	5.885668	17.25	5.3371379999999995	17.200000000000003	-5.515008176627759	17.25	5.747161	17.200000000000003	-5.754947470606453				12.3	-0.7	3.5099
	4.567900000000001	4.6067	0.29894	3.7974	3.5857	0.29195			0.042696	0.056655	3.7439	-2.3744	0.42617		17.250000000000004	-6.003465208456646		17.3	5.878292999999999	17.3	5.316645	17.250000000000004	-5.567435053269605	17.3	5.731329	17.250000000000004	-5.774491427655676				13.2	-0.7	3.5099
	4.586200000000001	4.6709	0.3108	3.8152	3.612	0.29146			0.045998	0.057934	3.7617	-2.3551	0.41609		17.3	-6.034374975469177		17.35	5.874827	17.35	5.2926139999999995	17.3	-5.635842789270157	17.35	5.710282	17.3	-5.814154690799569				14.1	-0.7	3.5099
	4.604500000000001	4.73	0.31915	3.8331	3.6364	0.2932			0.049771	0.058998	3.7795	-2.3303	0.40488		17.35	-6.056903687404088		17.4	5.872026	17.4	5.26558	17.35	-5.725473901725309	17.4	5.686054	17.35	-5.874640953103324				15	-0.7	3.5099
	4.6227	4.7851	0.32419	3.8509	3.6577	0.29703			0.053464	0.059753	3.7974	-2.2995	0.39423		17.4	-6.07813558895532		17.45	5.866198000000001	17.45	5.239242	17.4	-5.824488605598333	17.45	5.661006	17.4	-5.947304570277026				15.9	-0.7	3.5099
	4.641	4.8388	0.32721	3.8688	3.6758	0.30261			0.056626	0.060133	3.8152	-2.2635	0.38551		17.45	-6.0966646611152555		17.5	5.854685000000001	17.5	5.218039	17.45	-5.911693657390913	17.5	5.635734	17.45	-6.022877945565881				16.7	-0.7	3.5099
	4.6593	4.894	0.33022	3.8867	3.6912	0.3094			0.058989	0.060117	3.8331	-2.2243	0.37956		17.5	-6.106000575839744		17.55	5.836698999999999	17.55	5.203223	17.5	-5.970646784276482	17.55	5.608165	17.5	-6.095366885486953				17.5	-0.7	3.5099
	4.6775	4.9524	0.33551	3.9045	3.7055	0.31672			0.060482	0.059739	3.8509	-2.1841	0.37668		17.55	-6.104691393903693		17.599999999999998	5.8129170000000006	17.599999999999998	5.192125	17.55	-5.996580538414548	17.599999999999998	5.574483	17.55	-6.15862145039938				18.4	-0.7	3.5099
	4.6958	5.0125	0.34465	3.9224	3.7203	0.32373			0.061176	0.059085	3.8688	-2.1444	0.37665		17.6	-6.103910304593512		17.65	5.784704	17.65	5.180947	17.6	-5.9930034840788835	17.65	5.531535	17.6	-6.201891029929868				19.2	-0.7	3.5099
	4.714	5.0697	0.35777	3.9403	3.737	0.32951			0.061207	0.058272	3.8867	-2.1063	0.37882		17.650000000000002	-6.123713334961508		17.7	5.753557	17.7	5.1676899999999995	17.650000000000002	-5.965515146196708	17.7	5.479305	17.650000000000002	-6.21275602214962				20	-0.7	3.5099
	4.7323	5.1186	0.37349	3.9582	3.7566	0.33312			0.060694	0.057436	3.9045	-2.0708	0.38232		17.700000000000003	-6.178829081642505		17.75	5.7207740000000005	17.75	5.152755	17.700000000000003	-5.919355038319566	17.75	5.4214530000000005	17.700000000000003	-6.18637070352446				20.7	-0.7	3.5099
	4.7506	5.1569	0.38989	3.976	3.7794	0.33391			0.059691	0.056706	3.9224	-2.0383	0.38615		17.750000000000004	-6.265909715537134		17.799999999999997	5.687141	17.799999999999997	5.137666	17.750000000000004	-5.861226947454327	17.799999999999997	5.36305	17.750000000000004	-6.131897399118714				21.5	-0.7	3.5099
	4.7689	5.1864	0.40533	3.9939	3.8052	0.33172			0.058184	0.056198	3.9403	-2.0098	0.38938		17.8	-6.364032512720939		17.849999999999998	5.65269	17.849999999999998	5.124017	17.8	-5.800895449484699	17.849999999999998	5.3068919999999995	17.8	-6.0695887902033405				22.2	-0.7	3.5099
	4.787100000000001	5.211	0.41864	4.0118	3.8328	0.32703			0.056127	0.056005	3.9582	-1.9858	0.3912		17.85	-6.447875312277972		17.9	5.616629	17.9	5.113505	17.85	-5.748816813005817	17.9	5.251923	17.85	-6.02116896361656				23	-0.7	3.5099
	4.805400000000001	5.2344	0.42882	4.0297	3.8605	0.32089			0.053485	0.056192	3.976	-1.9667	0.39105		17.900000000000002	-6.502725204713556		17.95	5.577605999999999	17.95	5.107673	17.900000000000002	-5.711567239497128	17.95	5.1953119999999995	17.900000000000002	-6.002049906676405				23.7	-0.7	3.5099
	4.8237000000000005	5.258	0.4349	4.0476	3.886	0.31449			0.050289	0.056782	3.9939	-1.9519	0.38881		17.950000000000003	-6.529704903385664		18.0	5.534397	18.0	5.106573999999999	17.950000000000003	-5.689996209404455	18.0	5.135229000000001	17.950000000000003	-6.018378533986493				24.4	-0.7	3.5099
	4.841900000000001	5.2805	0.43605	4.0656	3.9068	0.30885			0.046671	0.057745	4.0118	-1.9404	0.38484		18.000000000000004	-6.5389436008651955		18.05	5.486724000000001	18.05	5.107876	18.000000000000004	-5.681646874554531	18.05	5.072549	18.000000000000004	-6.0673957839465515				25.1	-0.7	3.5099
	4.860200000000001	5.2976	0.43212	4.0835	3.9204	0.30461			0.042879	0.058978	4.0297	-1.9309	0.37987		18.05	-6.539558900543739		18.1	5.435444	18.1	5.107811	18.05	-5.684947537637015	18.1	5.0106530000000005	18.05	-6.1385765386188496				25.8	-0.7	3.5099
	4.878500000000001	5.3042	0.42427	4.1014	3.9256	0.30194			0.039253	0.060308	4.0476	-1.9224	0.3747		18.1	-6.536132728650159		18.15	5.381747000000001	18.15	5.1030619999999995	18.1	-5.700201213057312	18.15	4.953978	18.1	-6.215949923909307				26.4	-0.7	3.5099
	4.8967	5.296	0.41546	4.1193	3.9221	0.30068			0.036164	0.061506	4.0656	-1.9147	0.37005		18.15	-6.531163900168849		18.2	5.326261000000001	18.2	5.09211	18.15	-5.726314270003911	18.2	4.906560000000001	18.15	-6.283179369901859				27.1	-0.7	3.5099
	4.915	5.2714	0.40988	4.1372	3.9111	0.3005			0.033912	0.062335	4.0835	-1.9088	0.3664		18.2	-6.526238481459245		18.25	5.269428	18.25	5.075258	18.2	-5.756962343247153	18.25	4.871062	18.2	-6.329821438397971				27.8	-0.7	3.5099
	4.9333	5.2324	0.41119	4.1552	3.8953	0.30101			0.032629	0.062626	4.1014	-1.9057	0.36408		18.25	-6.521067908142868		18.3	5.213229	18.3	5.0538	18.25	-5.782007610674441	18.3	4.848159	18.25	-6.354205170421892				28.4	-0.7	3.5099
	4.9515	5.1841	0.42049	4.1731	3.8784	0.30188			0.032223	0.062338	4.1193	-1.9064	0.36323		18.3	-6.51458444104253		18.349999999999998	5.162020999999999	18.349999999999998	5.02934	18.3	-5.795375778585594	18.349999999999998	4.836393	18.3	-6.361107038311957				29	-0.7	3.5099
	4.9698	5.1333	0.43599	4.191	3.8639	0.30285			0.032406	0.061594	4.1372	-1.9111	0.36378		18.35	-6.507703075201903		18.4	5.120672	18.4	5.003544	18.35	-5.802115735821303	18.4	4.8323540000000005	18.35	-6.357488845657372				29.6	-0.7	3.5099
	4.9881	5.0863	0.45464	4.209	3.8551	0.30373			0.032808	0.060652	4.1552	-1.9184	0.36547		18.400000000000002	-6.503615882082158		18.45	5.091483	18.45	4.978278	18.400000000000002	-5.815780414758478	18.45	4.831383	18.400000000000002	-6.349486859249282				30.2	-0.7	3.5099
	5.0064	5.047	0.47406	4.2269000000000005	3.8538	0.30436			0.033138	0.059828	4.1731	-1.9262	0.36782		18.450000000000003	-6.50521448026916		18.499999999999996	5.072877	18.499999999999996	4.955755	18.450000000000003	-5.84693553207785	18.499999999999996	4.829211	18.450000000000003	-6.341944540645159				30.8	-0.7	3.5099
	5.0246	5.0156	0.49322	4.2448999999999995	3.8605	0.30461			0.033331	0.059383	4.191	-1.9316	0.37027		18.5	-6.514543190285053		18.549999999999997	5.061095	18.549999999999997	4.938261000000001	18.5	-5.8941171697455275	18.549999999999997	4.823747	18.5	-6.339353417218149				31.4	-0.7	3.5099
	5.0429	4.989	0.51205	4.2629	3.875	0.30444			0.033603	0.059448	4.209	-1.9323	0.37229		18.55	-6.533331914480641		18.599999999999998	5.052896	18.599999999999998	4.927092	18.55	-5.945142292570722	18.599999999999998	4.81603	18.55	-6.346313239857295				32	-0.7	3.5099
	5.0612	4.961	0.53092	4.2808	3.8966	0.30394			0.034379	0.059985	4.2269000000000005	-1.927	0.37349		18.6	-6.559630750102997		18.65	5.046644000000001	18.65	4.921326	18.6	-5.986184229297578	18.65	4.808864	18.6	-6.365900409609594				32.5	-0.7	3.5099
	5.0795	4.9253	0.54979	4.2988	3.9246	0.30335			0.03613	0.060816	4.2448999999999995	-1.9155	0.37362		18.650000000000002	-6.582907871394241		18.7	5.041511000000001	18.7	4.917872	18.650000000000002	-6.0078502213557385	18.7	4.803945	18.650000000000002	-6.395279597187596				33.1	-0.7	3.5099
	5.097700000000001	4.8791	0.56699	4.3168	3.9583	0.30295			0.039165	0.061676	4.2629	-1.8985	0.37263		18.700000000000003	-6.584302058805747		18.75	5.0365910000000005	18.75	4.913272	18.700000000000003	-6.002051378333704	18.75	4.800745	18.700000000000003	-6.419786159754267				33.6	-0.7	3.5099
	5.1160000000000005	4.8259	0.57902	4.3347	3.9971	0.30296			0.043503	0.062298	4.2808	-1.8768	0.37057		18.750000000000004	-6.539781044353845		18.8	5.030995	18.8	4.905619	18.750000000000004	-5.950218849372618	18.8	4.797846	18.750000000000004	-6.406975863702883				34.1	-0.7	3.5099
	5.1343000000000005	4.7734	0.58305	4.3527	4.0399	0.30337			0.048879	0.062483	4.2988	-1.8508	0.36755		18.8	-6.411235034816173		18.85	5.024124	18.85	4.895375	18.8	-5.808545871852289	18.85	4.794457	18.8	-6.299852022415962				34.7	-0.7	3.5099
	5.1526000000000005	4.7285	0.57967	4.3707	4.0855	0.30391			0.054858	0.062146	4.3168	-1.8206	0.36365		18.85	-6.121767325028372		18.9	5.015448999999999	18.9	4.884156	18.85	-5.497982631076184	18.9	4.790618	18.85	-6.009210398173536				35.2	-0.7	3.5099
	5.170800000000001	4.6943	0.57212	4.3887	4.1321	0.30412			0.060997	0.061321	4.3347	-1.7861	0.35884		18.9	-5.54218253210388		18.95	5.004246	18.95	4.872667000000001	18.9	-4.91196458589468	18.95	4.786344	18.9	-5.414642150642521				35.7	-0.7	3.5099
	5.189100000000001	4.6707	0.56356	4.4067	4.1779	0.30352			0.06696	0.060125	4.3527	-1.7476	0.35297		18.95	-4.526827900287117		19.0	4.990223	19.0	4.859755	18.95	-3.952463329404054	19.0	4.78122	18.95	-4.3955155692146946				36.2	-0.7	3.5099
	5.207400000000001	4.6565	0.55527	4.4247	4.2212	0.30174			0.072534	0.058705	4.3707	-1.7063	0.34582		19.0	-3.0023994035443593		19.05	4.974378	19.05	4.843059	19.0	-2.588246038751322	19.05	4.774825	19.0	-2.9001384704243947				36.6	-0.7	3.5099
	5.225700000000001	4.6504	0.5466	4.4427	4.2606	0.29862			0.077568	0.057192	4.3887	-1.6644	0.33727		19.05	-2.111686836153522		19.099999999999998	4.95866	19.099999999999998	4.8204780000000005	19.05	-1.8072690956425417	19.099999999999998	4.767220999999999	19.05	-2.0339170507524496				37.1	-0.7	3.5099
	5.244000000000001	4.6515	0.53569	4.4607	4.2959	0.29411			0.081884	0.055677	4.4067	-1.6242	0.32744																		37.6	-0.7	3.5099
	5.262300000000001	4.6596	0.5205	4.4787	4.3276	0.28829			0.085216	0.054211	4.4247	-1.5881	0.31675																		38	-0.7	3.5099
	5.2805	4.6745	0.49974	4.4967	4.3572	0.28138			0.087228	0.052824	4.4427	-1.5574	0.30586																		38.5	-0.7	3.5099
	5.2988	4.6967	0.47371	4.5147	4.3866	0.27389			0.087599	0.051545	4.4607	-1.5324	0.29549																		38.9	-0.7	3.5099
	5.3171	4.7263	0.44486	4.5327	4.4175	0.2666			0.086147	0.050426	4.4787	-1.512	0.28622																		39.4	-0.7	3.5099
	5.3354	4.7632	0.4176	4.5508	4.4508	0.26049			0.082922	0.049545	4.4967	-1.494	0.27837																		39.8	-0.7	3.5099
	5.353700000000001	4.8065	0.39699	4.5688	4.4864	0.25655			0.078221	0.048996	4.5147	-1.4757	0.272																		40.2	-0.7	3.5099
	5.372000000000001	4.8537	0.38659	4.5868	4.5233	0.25558			0.072488	0.048857	4.5327	-1.4542	0.26704																		40.6	-0.7	3.5099
	5.3902	4.9016	0.38681	4.6049	4.5599	0.25788			0.066168	0.049167	4.5508	-1.4272	0.26335																		41	-0.7	3.5099
	5.4085	4.9468	0.39483	4.6229	4.5946	0.26306			0.059588	0.049915	4.5688	-1.3934	0.2608																		41.4	-0.7	3.5099
	5.4268	4.9872	0.40594	4.641	4.6267	0.26996			0.052936	0.051049	4.5868	-1.3527	0.25919																		41.8	-0.7	3.5099
	5.4451	5.0222	0.41548	4.659	4.6565	0.2768			0.04635	0.052483	4.6049	-1.3063	0.25821																		42.2	-0.7	3.5099
	5.4634	5.0526	0.42039	4.6771	4.685	0.28168			0.040053	0.054113	4.6229	-1.2561	0.25737																		42.6	-0.7	3.5099
	5.4817	5.0788	0.4196	4.6951	4.7137	0.28307			0.03445	0.055819	4.641	-1.2051	0.25612																		42.9	-0.7	3.5099
	5.5	5.101	0.41364	4.7132	4.7437	0.28026			0.030114	0.057479	4.659	-1.1564	0.25402																		43.3	-0.7	3.5099
	5.5183	5.1188	0.40386	4.7313	4.7755	0.27337			0.027654	0.05898	4.6771	-1.1127	0.25084																		43.6	-0.7	3.5099
	5.5366	5.132	0.39167	4.7493	4.8091	0.26325			0.027518	0.060241	4.6951	-1.0755	0.24658																		44	-0.7	3.5099
	5.5549	5.1415	0.37814	4.7674	4.8441	0.25112			0.029797	0.061217	4.7132	-1.0455	0.24134																		44.3	-0.7	3.5099
	5.5732	5.15	0.36383	4.7855	4.8797	0.23833			0.034118	0.061901	4.7313	-1.0221	0.23524																		44.7	-0.7	3.5099
	5.5915	5.1618	0.34893	4.8036	4.9152	0.22618			0.039673	0.06231	4.7493	-1.0043	0.22838																		45	-0.7	3.5099
	5.609800000000001	5.1839	0.33352	4.8217	4.9492	0.21576			0.045384	0.06246	4.7674	-0.99051	0.22077																		45.3	-0.7	3.5099
	5.628100000000001	5.226	0.318	4.8398	4.9804	0.20774			0.050162	0.062361	4.7855	-0.97927	0.21252																		45.6	-0.7	3.5099
	5.646400000000001	5.3032	0.304	4.8579	5.0077	0.2022			0.053172	0.062029	4.8036	-0.96903	0.20391																		46	-0.7	3.5099
	5.664700000000001	5.442	0.29743	4.876	5.0307	0.19856			0.053997	0.061515	4.8217	-0.95861	0.19547																		46.3	-0.7	3.5099
	5.683000000000001	5.6834	0.31742	4.8941	5.0504	0.19568			0.052686	0.060907	4.8398	-0.94751	0.18788																		46.6	-0.7	3.5099
	5.701300000000001	6.0233	0.40022	4.9122	5.0684	0.19226			0.049664	0.06031	4.8579	-0.93613	0.18174																		46.9	-0.7	3.5099
	5.719600000000001	6.3197	1.523	4.9303	5.0867	0.18723			0.045582	0.059812	4.876	-0.92577	0.17729																		47.2	-0.7	3.5099
	5.737900000000001	6.4865	1.2442	4.9484	5.1064	0.18006			0.041144	0.05945	4.8941	-0.9182	0.17424																		47.4	-0.7	3.5099
	5.756200000000001	6.555	0.94719	4.9665	5.1277	0.17089			0.03696	0.059208	4.9122	-0.9151	0.17184																		47.7	-0.7	3.5099
	5.774500000000001	6.5636	0.52815	4.9846	5.1494	0.16042			0.033451	0.059026	4.9303	-0.9175	0.16921																		48	-0.7	3.5099
	5.792800000000001	6.5384	0.52403	5.0028	5.1698	0.14977			0.0308	0.058831	4.9484	-0.92557	0.16578																		48.3	-0.7	3.5099
	5.811100000000001	6.4968	0.52721	5.0209	5.1867	0.14022			0.028963	0.058563	4.9665	-0.93872	0.16153																		48.5	-0.7	3.5099
	5.829400000000001	6.449	0.53361	5.039	5.1986	0.13295			0.027712	0.0582	4.9846	-0.95585	0.15699																		48.8	-0.7	3.5099
	5.847700000000001	6.3985	0.53997	5.0572	5.2051	0.12884			0.026723	0.057755	5.0028	-0.97565	0.1529																		49	-0.7	3.5099
	5.8660000000000005	6.3455	0.54395	5.0753	5.2066	0.12834			0.025685	0.057267	5.0209	-0.99662	0.14988																		49.3	-0.7	3.5099
	5.8843000000000005	6.289	0.54373	5.0935	5.2044	0.1316			0.024401	0.056776	5.039	-1.017	0.14814																		49.5	-0.7	3.5099
	5.9027	6.228	0.53769	5.1116	5.1998	0.1385			0.022863	0.056315	5.0572	-1.0346	0.14742																		49.8	-0.7	3.5099
	5.921	6.1618	0.52425	5.1298	5.1934	0.14842			0.021244	0.055899	5.0753	-1.0471	0.14715																		50	-0.7	3.5099
	5.9393	6.089	0.50106	5.1479	5.1849	0.16003			0.019845	0.05554	5.0935	-1.0524	0.14671																		50.3	-0.7	3.5099
	5.9576	6.0062	0.46108	5.1661	5.1731	0.17151			0.018988	0.05526	5.1116	-1.0492	0.1457																		50.5	-0.7	3.5099
	5.9759	5.906	1.1136	5.1842	5.157	0.18109			0.018919	0.055097	5.1298	-1.0378	0.14409																		50.7	-0.7	3.5099
	5.9943	5.7786	1.6416	5.2024	5.1362	0.1876			0.019754	0.055102	5.1479	-1.02	0.14225																		50.9	-0.7	3.5099
	6.0126	5.6192	1.8416	5.2206	5.1116	0.19073			0.021493	0.055318	5.1661	-0.99915	0.14085																		51.2	-0.7	3.5099
	6.0309	5.4453	1.9908	5.2388	5.0858	0.19101			0.024061	0.055749	5.1842	-0.97885	0.14055																		51.4	-0.7	3.5099
	6.049200000000001	5.2975	0.22356	5.2569	5.062	0.18948			0.027363	0.056354	5.2024	-0.96236	0.14185																		51.6	-0.7	3.5099
	6.0676000000000005	5.2064	0.2051	5.2751	5.0434	0.18729			0.031304	0.057063	5.2206	-0.95153	0.14485																		51.8	-0.7	3.5099
	6.0859000000000005	5.1745	0.19814	5.2933	5.0327	0.18534			0.035766	0.057817	5.2388	-0.94636	0.14931																		52	-0.7	3.5099
	6.1042000000000005	5.1881	0.19834	5.3115	5.0308	0.18418			0.04057	0.058599	5.2569	-0.94511	0.15462																		52.2	-0.7	3.5099
	6.1225000000000005	5.2282	0.2003	5.3297	5.0367	0.18399			0.045458	0.059437	5.2751	-0.94501	0.15993																		52.4	-0.7	3.5099
	6.1409	5.2751	0.20236	5.3479	5.0485	0.18478			0.050139	0.060376	5.2933	-0.9432	0.16438																		52.6	-0.7	3.5099
	6.1592	5.314	0.21155	5.3661	5.0633	0.18639			0.054383	0.061437	5.3115	-0.93774	0.1673																		52.8	-0.7	3.5099
	6.1775	5.338	0.2344	5.3843	5.0781	0.18853			0.058104	0.062584	5.3297	-0.92806	0.16842																		52.9	-0.7	3.5099
	6.1959	5.3467	0.2609	5.4025	5.0904	0.19082			0.061388	0.063722	5.3479	-0.91501	0.16788																		53.1	-0.7	3.5099
	6.2142	5.3429	0.28076	5.4207	5.0985	0.19289			0.064417	0.064728	5.3661	-0.90038	0.16613																		53.3	-0.7	3.5099
	6.2325	5.33	0.29357	5.4389	5.102	0.19446			0.067352	0.065496	5.3843	-0.88639	0.16385																		53.5	-0.7	3.5099
	6.250900000000001	5.3104	0.3021	5.4572	5.102	0.19531			0.070238	0.065982	5.4025	-0.87511	0.16171																		53.6	-0.7	3.5099
	6.2692000000000005	5.2853	0.30832	5.4754	5.1006	0.19523			0.07299	0.066207	5.4207	-0.86809	0.16033																		53.8	-0.7	3.5099
	6.2876	5.2548	0.31255	5.4936	5.1013	0.1939			0.075452	0.066243	5.4389	-0.86608	0.16009																		54	-0.7	3.5099
	6.3059	5.2176	0.31352	5.5119	5.1075	0.19082			0.077485	0.066174	5.4572	-0.86889	0.16112																		54.1	-0.7	3.5099
	6.3243	5.1726	0.30909	5.5301	5.1218	0.18555			0.07902	0.066069	5.4754	-0.8755	0.16317																		54.3	-0.7	3.5099
	6.3426	5.1192	0.2976	5.5483	5.1445	0.17804			0.080074	0.065966	5.4936	-0.88432	0.16564																		54.5	-0.7	3.5099
	6.3609	5.0591	0.27947	5.5666	5.1741	0.16908			0.080715	0.065875	5.5119	-0.89383	0.16769																		54.6	-0.7	3.5099
	6.379300000000001	4.996	0.25741	5.5848	5.2066	0.16027			0.081025	0.065791	5.5301	-0.90302	0.16855																		54.8	-0.7	3.5099
	6.397600000000001	4.9349	0.23466	5.6031	5.2377	0.15351			0.081053	0.065703	5.5483	-0.91157	0.16782																		54.9	-0.7	3.5099
	6.416	4.8796	0.21286	5.6213	5.2628	0.15008			0.080774	0.065596	5.5666	-0.91957	0.16561																		55.1	-0.7	3.5099
	6.4344	4.8298	0.19156	5.6396	5.2787	0.1501			0.080093	0.065441	5.5848	-0.92704	0.16248																		55.2	-0.7	3.5099
	6.4527	4.7803	0.1691	5.6578	5.2841	0.15277			0.078881	0.0652	5.6031	-0.9337	0.15919																		55.3	-0.7	3.5099
	6.471100000000001	4.721	0.14419	5.6761	5.2794	0.15703			0.077072	0.064829	5.6213	-0.93898	0.15641																		55.5	-0.7	3.5099
	6.489400000000001	4.6408	0.11812	5.6944	5.2667	0.16207			0.074765	0.064291	5.6396	-0.9423	0.15453																		55.6	-0.7	3.5099
	6.5078000000000005	4.5369	0.097414	5.7126	5.2497	0.16735			0.072296	0.063574	5.6578	-0.94322	0.15357																		55.7	-0.7	3.5099
		4.4218	0.090728	5.7309	5.2324	0.17253			0.0702	0.062689	5.6761	-0.94149	0.15327																		55.9	-0.7	3.5099
		4.3151	0.097516	5.7492	5.2189	0.17728			0.069076	0.061662	5.6944	-0.93693	0.15319																		56	-0.7	3.5099
		4.2281	0.11034	5.7674	5.2121	0.18121			0.069391	0.060524	5.7126	-0.92929	0.15276																		56.1	-0.7	3.5099
		4.1613	0.12477	5.7857	5.2133	0.18393			0.071303	0.059309	5.7309	-0.91839	0.15143																		56.3	-0.7	3.5099
		4.1105	0.13951	5.804	5.2217	0.18523			0.074576	0.058059	5.7492	-0.90439	0.1487																		56.4	-0.7	3.5099
		4.0724	0.1544	5.8223	5.2354	0.18516			0.078615	0.056836	5.7674	-0.88825	0.14432																		56.5	-0.7	3.5099
		4.0456	0.17013	5.8406	5.2514	0.18393			0.082615	0.055724	5.7857	-0.87187	0.13834																		56.6	-0.7	3.5099
		4.033	0.18999	5.8589	5.2672	0.18166			0.085763	0.054815	5.804	-0.85771	0.13122																		56.7	-0.7	3.5099
		4.0441	0.22669	5.8772	5.281	0.17827			0.087425	0.054194	5.8223	-0.84799	0.12377																		56.8	-0.7	3.5099
		4.1091	0.30263	5.8955	5.2917	0.17353			0.087267	0.053925	5.8406	-0.84393	0.11689																		57	-0.7	3.5099
		4.3657	1.7627	5.9138	5.2987	0.16732			0.085291	0.054044	5.8589	-0.84523	0.11133																		57.1	-0.7	3.5099
		5.2431	1.8939	5.9321	5.3014	0.15987			0.081788	0.054563	5.8772	-0.85033	0.10742																		57.2	-0.7	3.5099
		5.6941	0.27186	5.9504	5.2992	0.15187			0.077266	0.055486	5.8955	-0.85705	0.10515																		57.3	-0.7	3.5099
		5.847	0.29556	5.9687	5.2915	0.14434			0.072342	0.056804	5.9138	-0.86338	0.10425																		57.4	-0.7	3.5099
		5.9449	0.312	5.9871	5.2782	0.13844			0.067647	0.058483	5.9321	-0.86805	0.10451																		57.5	-0.7	3.5099
		6.0282	0.32465	6.0054	5.2598	0.13507			0.063745	0.060438	5.9504	-0.87063	0.10582																		57.6	-0.7	3.5099
		6.1045	0.33794	6.0237	5.2377	0.13463			0.061083	0.062517	5.9687	-0.87136	0.10823																		57.7	-0.7	3.5099
		6.1741	0.35416	6.042	5.214	0.13692			0.059955	0.064509	5.9871	-0.87083	0.11178																		57.8	-0.7	3.5099
		6.2362	0.37432	6.0604	5.1908	0.14123			0.060487	0.06619	6.0054	-0.86959	0.1164																		57.9	-0.7	3.5099
		6.2904	0.39866	6.0787	5.17	0.14673			0.062616	0.067392	6.0237	-0.86804	0.12175																		58	-0.7	3.5099
		6.3364	0.42709	6.097	5.1527	0.15285			0.066065	0.068057	6.042	-0.86644	0.12728																		58.1	-0.7	3.5099
		6.3736	0.45974	6.1154	5.1395	0.15956			0.070339	0.068249	6.0604	-0.86505	0.13234																		58.1	-0.7	3.5099
		6.4005	0.49723	6.1337	5.1312	0.16724			0.074753	0.068126	6.0787	-0.86433	0.13637																		58.2	-0.7	3.5099
		6.415	0.54058	6.1521	5.1284	0.17625			0.078522	0.067871	6.097	-0.86493	0.13893																		58.3	-0.7	3.5099
		6.415	0.59051	6.1704	5.1319	0.18649			0.080911	0.067634	6.1154	-0.86751	0.13975																		58.4	-0.7	3.5099
		6.3994	0.64646	6.1888	5.1422	0.19737			0.081393	0.067488	6.1337	-0.87231	0.13868																		58.5	-0.7	3.5099
		6.3707	0.70569	6.2071	5.1592	0.20798			0.079782	0.067418	6.1521	-0.87892	0.13577																		58.6	-0.7	3.5099
		6.3373	0.76331	6.2255	5.1817	0.21727			0.076279	0.067337	6.1704	-0.88624	0.13134																		58.6	-0.7	3.5099
		6.3137	0.81368	6.2439	5.2078	0.22417			0.071426	0.067127	6.1888	-0.89279	0.12596																		58.7	-0.7	3.5099
		6.3165	0.8526	6.2622	5.2349	0.22766			0.065969	0.06668	6.2071	-0.89724	0.12037																		58.8	-0.7	3.5099
		6.3605	0.87859	6.2806	5.2602	0.22709			0.060689	0.065936	6.2255	-0.89881	0.11528																		59.1	-0.7	0.97752
		6.4557	0.89232	6.299	5.2817	0.22236			0.056225	0.064899	6.2439	-0.89748	0.11124																		59.3	-0.7	0.97752
		6.6027	0.89441	6.3173	5.2978	0.21412			0.05297	0.063627	6.2622	-0.89374	0.10851																		59.6	-0.7	0.97752
		6.7805	0.88418	6.3357	5.3083	0.20362			0.05105	0.062213	6.2806	-0.88836	0.10721																		59.9	-0.7	0.97752
		6.9498	0.8613	6.3541	5.3134	0.19242			0.050377	0.060756	6.299	-0.88198	0.10735																		60.1	-0.7	0.97752
		7.0819	0.82931	6.3725	5.3142	0.18195			0.050737	0.059337	6.3173	-0.87511	0.10889																		60.4	-0.7	0.97752
		7.1726	0.79579	6.3909	5.312	0.17314			0.051876	0.058005	6.3357	-0.86818	0.11172																		60.7	-0.7	0.97752
		7.2292	0.7676	6.4093	5.3085	0.16635			0.053556	0.056775	6.3541	-0.86161	0.11561																		60.9	-0.7	0.97752
		7.2593	0.74737	6.4276	5.3055	0.16151			0.055577	0.05564	6.3725	-0.85592	0.12021																		61.2	-0.7	0.97752
		7.2677	0.73475	6.446	5.3045	0.15844			0.057801	0.054587	6.3909	-0.85151	0.12508																		61.5	-0.7	0.97752
		7.2561	0.72882	6.4644	5.3068	0.15705			0.060164	0.05361	6.4093	-0.84849	0.12974																		61.7	-0.7	0.97752
		7.2254	0.7284	6.4828	5.3128	0.15741			0.062672	0.052727	6.4276	-0.84651	0.13373																		62	-0.7	0.97752
		7.1778	0.73073	6.5012	5.3224	0.1596			0.065381	0.051971	6.446	-0.8449	0.13668																		62.2	-0.7	0.97752
		7.1185	0.73172	6.5197	5.3351	0.16349			0.068351	0.051384	6.4644	-0.84295	0.13829																		62.5	-0.7	0.97752
		7.0563	0.72855	6.5381	5.3499	0.16844			0.071594	0.051003	6.4828	-0.84026	0.13839																		62.8	-0.7	0.97752
		7.0022	0.72169	6.5565	5.3661	0.17323			0.075044	0.050848	6.5012	-0.83694	0.1369																		63	-0.7	0.97752
		6.9652	0.71416	6.5749	5.383	0.17618			0.078552	0.050912	6.5197	-0.83352	0.13392																		63.3	-0.7	0.97752
		6.9506	0.70993	6.5933	5.4009	0.17561			0.0819	0.05116	6.5381	-0.83071	0.1297																		63.6	-0.7	0.97752
		6.9596	0.71314	6.6117	5.4201	0.17027			0.084829	0.051535	6.5565	-0.82906	0.12458																		63.8	-0.7	0.97752
		6.9898	0.72741	6.6302	5.4414	0.15974			0.087073	0.051984	6.5749	-0.82869	0.11899																		64.1	-0.7	0.97752
		7.0334	0.7526	6.6486	5.4656	0.14479			0.0884	0.052479	6.5933	-0.82917	0.11337																		64.4	-0.7	0.97752
		7.0769	0.78029	6.667	5.493	0.12735			0.088673	0.053021	6.6117	-0.82956	0.10812																		64.6	-0.7	0.97752
		7.1053	0.79655	6.6854	5.5231	0.11002			0.087908	0.053625	6.6302	-0.82866	0.10348																		64.9	-0.7	0.97752
		7.1146	0.79209	6.7039	5.5545	0.095144			0.086284	0.054286	6.6486	-0.82536	0.099528																		65.2	-0.7	0.97752
		7.1147	0.7675	6.7223	5.5852	0.084005			0.084096	0.054963	6.667	-0.81906	0.096148																		65.4	-0.7	0.97752
		7.1168	0.72996	6.7408	5.6128	0.076539			0.081662	0.055581	6.6854	-0.80983	0.093173																		65.7	-0.7	0.97752
		7.1254	0.6876	6.7592	5.6351	0.071978			0.079217	0.05606	6.7039	-0.79837	0.090457																		66	-0.7	0.97752
		7.1396	0.64608	6.7777	5.6507	0.070111			0.076869	0.056353	6.7223	-0.78585	0.087932																		66.2	-0.7	0.97752
		7.1568	0.60818	6.7961	5.6592	0.072345			0.074618	0.056462	6.7408	-0.77381	0.085625																		66.5	-0.7	0.97752
		7.1749	0.57478	6.8146	5.6615	0.080998			0.072444	0.056434	6.7592	-0.76399	0.083656																		66.8	-0.7	0.97752
		7.1926	0.54591	6.833	5.6589	0.09679			0.070401	0.056337	6.7777	-0.75819	0.082204																		67	-0.7	0.97752
		7.21	0.52151	6.8515	5.6532	0.1178			0.068676	0.056246	6.7961	-0.75788	0.08145																		67.3	-0.7	0.97752
		7.2277	0.50166	6.8699	5.6458	0.14088			0.067566	0.056223	6.8146	-0.76374	0.081517																		67.5	-0.7	0.97752
		7.2469	0.48661	6.8884	5.6378	0.16309			0.067385	0.056317	6.833	-0.77532	0.082406																		67.8	-0.7	0.97752
		7.2691	0.47649	6.9069	5.6293	0.18216			0.068341	0.05656	6.8515	-0.79097	0.083972																		68.1	-0.7	0.97752
		7.295	0.47112	6.9253	5.6202	0.19663			0.070429	0.056969	6.8699	-0.8082	0.085931																		68.3	-0.7	0.97752
		7.3243	0.46981	6.9438	5.6101	0.20581			0.073389	0.05754	6.8884	-0.82425	0.087911																		68.6	-0.7	0.97752
		7.3553	0.47156	6.9623	5.5985	0.20981			0.076729	0.058244	6.9069	-0.83667	0.089546																		68.9	-0.7	0.97752
		7.385	0.47526	6.9807	5.5856	0.20954			0.079813	0.059021	6.9253	-0.8439	0.090576																		69.1	-0.7	0.97752
		7.4098	0.48009	6.9992	5.571	0.20658			0.081989	0.059781	6.9438	-0.8455	0.090929																		69.4	-0.7	0.97752
		7.4258	0.48569	7.0177	5.5545	0.20292			0.082718	0.06042	6.9623	-0.84232	0.090735																		69.7	-0.7	0.97752
		7.4302	0.49249	7.0362	5.5351	0.20058			0.081694	0.060846	6.9807	-0.83622	0.090265																		69.9	-0.7	0.97752
		7.4214	0.50133	7.0547	5.5121	0.20125			0.078913	0.061001	6.9992	-0.82965	0.08984																		70.2	-0.7	0.97752
		7.3992	0.51227	7.0732	5.4857	0.20614			0.074688	0.060875	7.0177	-0.82505	0.089761																		70.5	-0.7	0.97752
		7.3642	0.52304	7.0917	5.4577	0.21573			0.06959	0.060503	7.0362	-0.82441	0.090316																		70.7	-0.7	0.97752
		7.3176	0.5297	7.1101	5.4316	0.22966			0.064323	0.059948	7.0547	-0.82898	0.091766																		71	-0.7	0.97752
		7.2618	0.52907	7.1286	5.4127	0.24653			0.059569	0.059294	7.0732	-0.83897	0.094302																		71.3	-0.7	0.97752
		7.2	0.52039	7.1471	5.4066	0.2639			0.055858	0.058646	7.0917	-0.85352	0.097939																		71.5	-0.7	0.97752
		7.1368	0.50554	7.1656	5.4174	0.27855			0.053498	0.058125	7.1101	-0.87064	0.10243																		71.8	-0.7	0.97752
		7.0772	0.48822	7.1841	5.4465	0.28731			0.052582	0.057866	7.1286	-0.88748	0.10723																		72.1	-0.7	0.97752
		7.0253	0.47262	7.2026	5.4906	0.2886			0.05305	0.057991	7.1471	-0.90094	0.11165																		72.3	-0.7	0.97752
		6.9835	0.46199	7.2212	5.5431	0.28418			0.054746	0.058586	7.1656	-0.90858	0.11502																		72.6	-0.7	0.97752
		6.9527	0.4579	7.2397	5.5949	0.27912			0.057453	0.059689	7.1841	-0.90939	0.117																		72.8	-0.7	0.97752
		6.9331	0.46026	7.2582	5.6372	0.27845			0.060908	0.06128	7.2026	-0.90424	0.11764																		73.1	-0.7	0.97752
		6.9238	0.46789	7.2767	5.6635	0.28336			0.064818	0.063283	7.2212	-0.89555	0.11741																		73.4	-0.7	0.97752
		6.9234	0.47927	7.2952	5.6709	0.29244			0.068896	0.065571	7.2397	-0.88647	0.11697																		73.6	-0.7	0.97752
		6.9296	0.49351	7.3137	5.6599	0.305			0.072902	0.067962	7.2582	-0.87984	0.1169																		73.9	-0.7	0.97752
		6.94	0.51089	7.3323	5.6345	0.32069			0.076688	0.070216	7.2767	-0.87749	0.11755																		74.2	-0.7	0.97752
		6.9535	0.5317	7.3508	5.6009	0.33765			0.080196	0.072051	7.2952	-0.87987	0.11897																		74.4	-0.7	0.97752
		6.9708	0.55279	7.3693	5.5652	0.35319			0.083429	0.073169	7.3137	-0.88623	0.12101																		74.7	-0.7	0.97752
		6.994	0.56703	7.3878	5.5323	0.36547			0.086383	0.073312	7.3323	-0.89498	0.12339																		75	-0.7	0.97752
		7.0254	0.5691	7.4064	5.5045	0.37394			0.088959	0.072319	7.3508	-0.90424	0.12582																		75.2	-0.7	0.97752
		7.0659	0.55976	7.4249	5.4816	0.3789			0.090897	0.070176	7.3693	-0.91237	0.12808																		75.5	-0.7	0.97752
		7.1146	0.54601	7.4434	5.4609	0.38086			0.091763	0.067038	7.3878	-0.91841	0.13009																		75.8	-0.7	0.97752
		7.1688	0.53666	7.462	5.4385	0.38016			0.091024	0.063204	7.4064	-0.92222	0.13205																		76	-0.7	0.97752
		7.2238	0.53418	7.4805	5.4109	0.37658			0.088198	0.059059	7.4249	-0.92439	0.1344																		76.3	-0.7	0.97752
		7.2744	0.53631	7.4991	5.3774	0.36927			0.083036	0.054994	7.4434	-0.92593	0.13772																		76.6	-0.7	0.97752
		7.315	0.54031	7.5176	5.3419	0.35713			0.075637	0.051335	7.462	-0.9279	0.14262																		76.8	-0.7	0.97752
		7.3409	0.54368	7.5362	5.3115	0.33976			0.066452	0.048305	7.4805	-0.93106	0.14945																		77.1	-0.7	0.97752
		7.3486	0.54384	7.5547	5.2933	0.31832			0.056155	0.046011	7.4991	-0.93553	0.15793																		77.4	-0.7	0.97752
		7.3368	0.53789	7.5733	5.2911	0.29559			0.045455	0.04447	7.5176	-0.94083	0.16694																		77.6	-0.7	0.97752
		7.3074	0.5232	7.5918	5.3048	0.27482			0.034931	0.043639	7.5362	-0.94612	0.17477																		77.9	-0.7	0.97752
		7.268	0.49946	7.6104	5.3312	0.25882			0.024952	0.043444	7.5547	-0.9506	0.17984																		78.1	-0.7	0.97752
		7.2311	0.47116	7.6289	5.3654	0.24927			0.015704	0.043774	7.5733	-0.95395	0.18133																		78.4	-0.7	0.97752
		7.2113	0.44499	7.6475	5.4014	0.2463			0.007279	0.044485	7.5918	-0.95652	0.17938																		78.7	-0.7	0.97752
		7.2204	0.42285	7.6661	5.4337	0.2483			-2.2973E-4	0.045411	7.6104	-0.95928	0.17494																		78.9	-0.7	0.97752
		7.2642	0.40034	7.6846	5.4582	0.25242			-0.0066877	0.04642	7.6289	-0.96351	0.16948																		79.2	-0.7	0.97752
		7.3393	0.37292	7.7032	5.473	0.25552			-0.011939	0.047446	7.6475	-0.97027	0.16449																		79.5	-0.7	0.97752
		7.4325	0.34154	7.7218	5.479	0.25506			-0.015869	0.048493	7.6661	-0.98001	0.16114																		79.7	-0.7	0.97752
		7.5261	0.31134	7.7403	5.4785	0.24964			-0.018464	0.0496	7.6846	-0.99223	0.15994																		80	-0.7	0.97752
		7.6067	0.28615	7.7589	5.4745	0.23935			-0.019856	0.050806	7.7032	-1.0056	0.1607																		80.3	-0.7	0.97752
		7.6698	0.26644	7.7775	5.469	0.22578			-0.02034	0.052137	7.7218	-1.0184	0.16269																		80.5	-0.7	0.97752
		7.7168	0.25107	7.7961	5.463	0.21145			-0.020351	0.053623	7.7403	-1.0291	0.16501																		80.8	-0.7	0.97752
		7.7511	0.23896	7.8146	5.4559	0.19863			-0.020388	0.055313	7.7589	-1.0367	0.16688																		81.1	-0.7	0.97752
		7.7762	0.22949	7.8332	5.446	0.18844			-0.02089	0.057255	7.7775	-1.0411	0.16783																		81.3	-0.7	0.97752
		7.795	0.22239	7.8518	5.4306	0.18077			-0.022062	0.059425	7.7961	-1.0428	0.16784																		81.6	-0.7	0.97752
		7.8098	0.21757	7.8704	5.4073	0.17503			-0.023722	0.061677	7.8146	-1.0427	0.16722																		81.9	-0.7	0.97752
		7.8225	0.21501	7.889	5.374	0.17066			-0.025229	0.063766	7.8332	-1.042	0.16653																		82.1	-0.7	0.97752
		7.8347	0.21464	7.9076	5.3304	0.16764			-0.025549	0.065435	7.8518	-1.0419	0.16644																		82.4	-0.7	0.97752
		7.8479	0.21632	7.9262	5.278	0.16659			-0.023448	0.066498	7.8704	-1.043	0.1676																		82.7	-0.7	0.97752
		7.8634	0.21975	7.9447	5.2211	0.16863			-0.017781	0.066872	7.889	-1.0457	0.1705																		82.9	-0.7	0.97752
		7.882	0.2245	7.9633	5.1653	0.17457			-0.007782	0.066575	7.9076	-1.05	0.17533																		83.2	-0.7	0.97752
		7.9039	0.23003	7.9819	5.1168	0.18375			0.0067314	0.065714	7.9262	-1.055	0.18189																		83.4	-0.7	0.97752
		7.9276	0.23582	8.000499999999999	5.08	0.19379			0.025291	0.064491	7.9447	-1.0597	0.18958																		83.7	-0.7	0.97752
		7.9508	0.2414	8.0191	5.0563	0.20149			0.046884	0.063178	7.9633	-1.0634	0.1975																		84	-0.7	0.97752
		7.9704	0.24636	8.037700000000001	5.0447	0.20427			0.070181	0.062059	7.9819	-1.0656	0.20468																		84.2	-0.7	0.97752
		7.9835	0.25034	8.0564	5.0421	0.20114			0.093818	0.061341	8.000499999999999	-1.0665	0.21028																		84.5	-0.7	0.97752
		7.9886	0.25316	8.075	5.045	0.19284			0.11662	0.061077	8.0191	-1.067	0.21371																		84.8	-0.7	0.97752
		7.986	0.25483	8.0936	5.0504	0.18144			0.13776	0.061166	8.037700000000001	-1.0682	0.21465																		85	-0.7	0.97752
		7.9774	0.25566	8.1122	5.0561	0.16951			0.15678	0.061416	8.0564	-1.0712	0.21293																		85.3	-0.7	0.97752
		7.9654	0.25623	8.1308	5.0614	0.15952			0.17355	0.061633	8.075	-1.0769	0.2085																		85.6	-0.7	0.97752
		7.9531	0.25723	8.1494	5.0667	0.15357			0.18817	0.061685	8.0936	-1.0856	0.20147																		85.8	-0.7	0.97752
		7.9426	0.2593	8.168	5.0735	0.15323			0.20084	0.061503	8.1122	-1.0974	0.1922																		86.1	-0.7	0.97752
		7.935	0.26286	8.1866	5.0841	0.15905			0.21172	0.06106	8.1308	-1.1117	0.18139																		86.4	-0.7	0.97752
		7.9303	0.26798	8.205300000000001	5.1009	0.17024			0.2209	0.060341	8.1494	-1.1278	0.17007																		86.6	-0.7	0.97752
		7.9273	0.27436	8.2239	5.1256	0.18505			0.22836	0.059332	8.168	-1.1447	0.15934																		86.9	-0.7	0.97752
		7.9242	0.28142	8.2425	5.1579	0.20181			0.23404	0.058038	8.1866	-1.1612	0.15005																		87.2	-0.7	0.97752
		7.9191	0.28838	8.2611	5.195	0.21946			0.23783	0.056501	8.205300000000001	-1.1763	0.14261																		87.4	-0.7	0.97752
		7.9107	0.29442		5.2314	0.23762			0.23971	0.054822	8.2239	-1.1896	0.13703																		87.7	-0.7	0.97752
		7.8986	0.29883		5.2599	0.25594			0.2397	0.053157	8.2425	-1.2013	0.13316																		88	-0.7	0.97752
		7.8837	0.30113		5.2744	0.27355			0.23784	0.051679	8.2611	-1.2125	0.13092																		88.2	-0.7	0.97752
		7.8682	0.30128		5.2712	0.28894			0.23413	0.05054	8.2798	-1.2248	0.13029																		88.5	-0.7	0.97752
		7.8547	0.29958		5.2513	0.30004			0.22846	0.049835	8.2984	-1.2401	0.13113																		88.7	-0.7	0.97752
		7.8459	0.29666		5.2198	0.30453			0.22061	0.04961	8.317	-1.2599	0.13315																		89	-0.7	0.97752
		7.8435	0.29316		5.1845	0.30062			0.21028	0.049874	8.3357	-1.2851	0.13602																		89.3	-0.7	0.97752
		7.8478	0.28967		5.1534	0.28839			0.19731	0.050622	8.3543	-1.3158	0.13953																		89.5	-0.7	0.97752
		7.8577	0.28656		5.132	0.27092			0.18186	0.051837	8.3729	-1.3512	0.14364																		89.8	-0.7	0.97752
		7.8712	0.28402		5.1219	0.25351			0.16452	0.053501	8.3916	-1.3896	0.1485																		90.1	-0.7	0.97752
		7.8855	0.28199		5.121	0.24112			0.14623	0.055558	8.4102	-1.4289	0.15445																		90.3	-0.7	0.97752
		7.8974	0.28024		5.1253	0.23633			0.12802	0.057889	8.4288	-1.4661	0.16205																		90.6	-0.7	0.97752
		7.9043	0.27843		5.1302	0.23975			0.11077	0.060291	8.4475	-1.4983	0.17182																		90.9	-0.7	0.97752
		7.9045	0.27616		5.1324	0.2518			0.095002	0.062513	8.4661	-1.5237	0.18369																		91.1	-0.7	0.97752
		7.8977	0.27312		5.1304	0.27377			0.080843	0.064327	8.4848	-1.5422	0.19669																		91.4	-0.7	0.97752
		7.8849	0.26911		5.1248	0.30659			0.068167	0.065602	8.5034	-1.556	0.20934																		91.7	-0.7	0.97752
		7.8683	0.26414		5.1176	0.34846			0.056732	0.066321	8.5221	-1.5684	0.22033																		91.9	-0.7	0.97752
		7.8506	0.25844		5.111	0.39424			0.046283	0.066558	8.5407	-1.5825	0.22902																		92.2	-0.7	0.97752
		7.8347	0.25245		5.1073	0.43775			0.036565	0.066426	8.5594	-1.6001	0.23548																		92.5	-0.7	0.97752
		7.8229	0.24671		5.1079	0.47438			0.027296	0.066051	8.578	-1.6211	0.24018																		92.7	-0.7	0.97752
		7.8169	0.24172		5.1139	0.50197			0.018162	0.065562	8.5967	-1.6439	0.24372																		93	-0.7	0.97752
		7.8173	0.23786		5.1255	0.52035			0.0088896	0.065098	8.6153	-1.6659	0.2467																		93.3	-0.7	0.97752
		7.824	0.23523		5.1425	0.53058			-6.4935E-4	0.064788	8.634	-1.6844	0.24966																		93.5	-0.7	0.97752
		7.8363	0.23375		5.1635	0.53435			-0.010345	0.064707	8.6527	-1.6969	0.25312																		93.8	-0.7	0.97752
		7.8527	0.23319		5.1866	0.53353			-0.019856	0.064835	8.6713	-1.7021	0.25747																		94	-0.7	0.97752
		7.8713	0.23337		5.2095	0.52985			-0.028728	0.065057	8.69	-1.6998	0.26287																		94.3	-0.7	0.97752
		7.8897	0.23429		5.2306	0.52479			-0.036582	0.065241	8.7086	-1.6907	0.26896																		94.6	-0.7	0.97752
		7.9049	0.23611		5.2491	0.51956			-0.04328	0.065309	8.7273	-1.676	0.27484																		94.8	-0.7	0.97752
		7.9144	0.23898		5.2657	0.51508			-0.048975	0.065283	8.746	-1.6573	0.27922																		95.1	-0.7	0.97752
		7.9162	0.24277		5.2811	0.51194			-0.054029	0.065266	8.7646	-1.6364	0.28097																		95.4	-0.7	0.97752
		7.9099	0.24693		5.2962	0.51023			-0.058838	0.065397	8.7833	-1.6149	0.27965																		95.6	-0.7	0.97752
		7.8969	0.25046		5.3107	0.50954			-0.063658	0.065788	8.802	-1.594	0.2757																		95.9	-0.7	0.97752
		7.8804	0.25226		5.3239	0.50911			-0.068514	0.066479	8.8207	-1.5748	0.27015																		96.2	-0.7	0.97752
		7.8642	0.25147		5.3344	0.50816			-0.073215	0.067411	8.8393	-1.5576	0.26411																		96.4	-0.7	0.97752
		7.8514	0.24782		5.3412	0.50629			-0.077466	0.068432	8.858	-1.5425	0.25846																		96.7	-0.7	0.97752
		7.8442	0.24167		5.3438	0.5037			-0.081	0.069346	8.8767	-1.5288	0.25363																		97	-0.7	0.97752
		7.8432	0.23401		5.343	0.50118			-0.083675	0.069962	8.8954	-1.5158	0.24986																		97.2	-0.7	0.97752
		7.8477	0.22616		5.34	0.4998			-0.085497	0.070151	8.914	-1.5026	0.24742																		97.5	-0.7	0.97752
		7.8567	0.21952		5.3368	0.50036			-0.086577	0.069867	8.9327	-1.4887	0.24688																		97.8	-0.7	0.97752
		7.8684	0.21524		5.3355	0.50305			-0.087063	0.069148	8.9514	-1.4741	0.24915																		98	-0.7	0.97752
		7.8811	0.21391		5.3378	0.50735			-0.087106	0.068093	8.9701	-1.4599	0.25538																		98.3	-0.7	0.97752
		7.8926	0.21542		5.3448	0.51221			-0.086861	0.066821	8.9888	-1.4472	0.26662																		98.6	-0.7	0.97752
		7.9007	0.21906		5.3571	0.51629			-0.086518	0.065435	9.0075	-1.4367	0.28345																		98.8	-0.7	0.97752
		7.9035	0.22371		5.3743	0.51817			-0.086317	0.063992	9.0261	-1.4282	0.30556																		99.1	-0.7	0.97752
		7.9	0.22827		5.3956	0.51637			-0.086525	0.062493	9.0448	-1.4201	0.33163																		99.3	-0.7	0.97752
		7.8905	0.23192		5.4191	0.50939			-0.087364	0.060897	9.0635	-1.4099	0.35948																		99.6	-0.7	0.97752
		7.8766	0.23429		5.4422	0.49597			-0.088936	0.059159	9.0822	-1.3946	0.38646																		99.9	-0.7	0.97752
		7.8611	0.23543		5.4624	0.47573			-0.09117	0.057274	9.1009	-1.3712	0.40965																		100.1	-0.7	0.97752
		7.8466	0.23572		5.4771	0.44994			-0.093826	0.055314	9.1196	-1.3379	0.42581																		100.4	-0.7	0.97752
		7.8359	0.23561		5.4847	0.42174			-0.096553	0.053431	9.1383	-1.295	0.43153																		100.7	-0.7	0.97752
		7.8307	0.23556		5.4844	0.39539			-0.098999	0.051821	9.157	-1.2459	0.42404																		100.9	-0.7	0.97752
		7.8315	0.23588		5.4763	0.37474			-0.10092	0.050668	9.1757	-1.1962	0.40262																		101.2	-0.7	0.97752
		7.8379	0.23671		5.4617	0.36201			-0.10225	0.050112	9.1944	-1.1524	0.36992																		101.5	-0.7	0.97752
		7.8487	0.23804		5.4425	0.35744			-0.10318	0.050234	9.2131	-1.1197	0.33187																		101.7	-0.7	0.97752
		7.8627	0.23975		5.4218	0.35957			-0.10404	0.051072	9.2318	-1.1011	0.29546																		102	-0.7	0.97752
		7.8784	0.24164		5.4026	0.36585			-0.1052	0.052625	9.2505	-1.0977	0.26595																		102.3	-0.7	0.97752
		7.8946	0.2435		5.3879	0.37325			-0.10695	0.054832	9.2692	-1.1085	0.24555																		102.5	-0.7	0.97752
		7.9099	0.2452		5.3795	0.37898			-0.10937	0.057536	9.2879	-1.1307	0.23388																		102.8	-0.7	0.97752
		7.9227	0.24673		5.3775	0.38098			-0.11228	0.060483	9.3066	-1.1594	0.22907																		103.1	-0.7	0.97752
		7.9316	0.24816		5.3805	0.37817			-0.11533	0.063364	9.3253	-1.1882	0.22865																		103.3	-0.7	0.97752
		7.9358	0.24954		5.3862	0.37042			-0.11812	0.065889	9.344	-1.2111	0.23015																		103.6	-0.7	0.97752
		7.9351	0.25082		5.392	0.35853			-0.1203	0.067866	9.3627	-1.2236	0.23122																		103.9	-0.7	0.97752
		7.9303	0.25181		5.3961	0.34394			-0.12166	0.069229	9.3814	-1.2239	0.2297																		104.1	-0.7	0.97752
		7.9226	0.25223		5.3977	0.32846			-0.12212	0.070022	9.4002	-1.213	0.2237																		104.4	-0.7	0.97752
		7.9136	0.25185		5.3975	0.31366			-0.12166	0.070356	9.4189	-1.1946	0.21209																		104.6	-0.7	0.97752
		7.9046	0.25059		5.3967	0.30056			-0.12034	0.070353	9.4376	-1.1732	0.19531																		104.9	-0.7	0.97752
		7.8965	0.24859		5.3972	0.28961			-0.11817	0.070104	9.4563	-1.153	0.17571																		105.2	-0.7	0.97752
		7.8898	0.2462		5.4003	0.28102			-0.11517	0.069637	9.475	-1.137	0.1568																		105.4	-0.7	0.97752
		7.8846	0.24391		5.4064	0.2752			-0.11142	0.068914	9.4937	-1.1262	0.14174																		105.7	-0.7	0.97752
		7.8806	0.24216		5.415	0.27287			-0.10709	0.067849	9.5124	-1.1203	0.13204																		106	-0.7	0.97752
		7.8777	0.24121		5.4244	0.27493			-0.10251	0.06635	9.5312	-1.1187	0.12744																		106.2	-0.7	0.97752
		7.8756	0.24111		5.4327	0.28183		10.533	-0.098233	0.064379	9.5499	-1.1211	0.1271																		106.5	-0.7	0.97752
		7.874	0.24162		5.4388	0.29297		10.552	-0.094935	0.061997	9.5686	-1.1275	0.13114																		106.8	-0.7	0.97752
		7.8727	0.24237		5.4423	0.30648		10.571	-0.093323	0.059385	9.5873	-1.1383	0.14139																		107	-0.7	0.97752
		7.8714	0.2429		5.4442	0.32003		10.59	-0.093908	0.056833	9.606	-1.1533	0.16005																		107.3	-0.7	0.97752
		7.8702	0.24274		5.4457	0.33186		10.609	-0.096798	0.05467	9.6248	-1.1714	0.18653																		107.6	-0.7	0.97752
		7.8689	0.24158		5.4484	0.34133		10.628	-0.10158	0.053176	9.6435	-1.1905	0.21662																		107.8	-0.7	0.97752
		7.8673	0.23926		5.4528	0.34882		10.647	-0.10736	0.052475	9.6622	-1.2078	0.24507																		108.1	-0.7	0.97752
		7.8654	0.23591		5.459	0.35514		10.666	-0.11303	0.052505	9.6809	-1.2213	0.26837																		108.4	-0.7	0.97752
		7.8629	0.23196		5.4659	0.36088		10.685	-0.11755	0.053053	9.6997	-1.2305	0.28539																		108.6	-0.7	0.97752
		7.8603	0.22803		5.4723	0.36584		10.704	-0.12028	0.053829	9.7184	-1.2364	0.2968																		108.9	-0.7	0.97752
		7.8582	0.22479		5.4766	0.36883		10.723	-0.12105	0.05454	9.7371	-1.2409	0.30422																		109.2	-0.7	0.97752
		7.8576	0.22281		5.4778	0.36783		10.742	-0.12012	0.054955	9.7558	-1.2453	0.30944																		109.4	-0.7	0.97752
		7.8592	0.22242		5.4754	0.36075		10.761000000000001	-0.11791	0.054948	9.7746	-1.2498	0.3136																		109.7	-0.7	0.97752
		7.8633	0.22372		5.4693	0.34653		10.780000000000001	-0.11483	0.054531	9.7933	-1.2523	0.31657																		109.9	-0.7	0.97752
		7.8696	0.22646		5.4603	0.32601		10.799	-0.11118	0.053844	9.812	-1.2496	0.31657																		110.2	-0.7	0.97752
		7.8767	0.23011		5.4492	0.30221		10.818	-0.10714	0.053103	9.8308	-1.2384	0.31054																		110.5	-0.7	0.97752
		7.8833	0.23391		5.4364	0.27909		10.838000000000001	-0.10294	0.052519	9.8495	-1.2172	0.29541																		110.7	-0.7	0.97752
		7.8878	0.23699		5.4218	0.25962		10.857000000000001	-0.098889	0.052234	9.8682	-1.1878	0.26995																		111	-0.7	0.97752
		7.8894	0.23862		5.405	0.24466		10.876000000000001	-0.095367	0.052283	9.887	-1.1551	0.23654																		111.3	-0.7	0.97752
		7.8881	0.23836		5.3855	0.23348		10.895	-0.092701	0.052606	9.9057	-1.1249	0.20096																		111.5	-0.7	0.97752
		7.8843	0.23611		5.3633	0.22492		10.914	-0.091021	0.053092	9.9244	-1.1025	0.16962																		111.8	-0.7	0.97752
		7.8794	0.23212		5.3392	0.21815		10.933	-0.090162	0.053634	9.9432	-1.0905	0.14629
		7.8749	0.22684		5.3153	0.21293		10.952	-0.089699	0.054169	9.9619	-1.0886	0.13141																		0	-0.6	3.5099
		7.8723	0.22085		5.2942	0.20937		10.971	-0.089079	0.054685	9.9806	-1.0946	0.12335																		1.1	-0.6	3.5099
		7.8726	0.21479		5.2789	0.2077		10.99	-0.087841	0.055201	9.9994	-1.1051	0.1199																		2.2	-0.6	3.5099
		7.8765	0.2093		5.2712	0.20796		11.009	-0.085819	0.055739	10.0181	-1.1167	0.1191																		3.3	-0.6	3.5099
		7.8835	0.20497		5.2718	0.20992		11.029	-0.083269	0.056308	10.0368	-1.127	0.11946																		4.4	-0.6	3.5099
		7.8931	0.20226		5.2798	0.21295		11.048	-0.080857	0.056901	10.0556	-1.1347	0.12005																		5.4	-0.6	3.5099
		7.904	0.20143		5.2934	0.21607		11.067	-0.079477	0.057518	10.0743	-1.1398	0.1205																		6.5	-0.6	3.5099
		7.9153	0.20248		5.3107	0.21816		11.086	-0.079946	0.058179	10.0931	-1.1425	0.12106																		7.5	-0.6	3.5099
		7.9255	0.20517		5.3303	0.21846		11.105	-0.082692	0.058918	10.1118	-1.1432	0.1224																		8.5	-0.6	3.5099
		7.9339	0.20913		5.3513	0.21703		11.124	-0.087563	0.059757	10.1305	-1.141	0.12526																		9.5	-0.6	3.5099
		7.9397	0.21392		5.3729	0.21481		11.143	-0.093845	0.060674	10.1493	-1.1353	0.1301																		10.4	-0.6	3.5099
		7.9427	0.21913		5.3943	0.21329		11.163	-0.10046	0.061598	10.168	-1.1253	0.13686																		11.4	-0.6	3.5099
		7.9434	0.22439		5.4141	0.21381		11.182	-0.10627	0.06243	10.1868	-1.1118	0.14497																		12.3	-0.6	3.5099
		7.9426	0.22931		5.431	0.21701		11.201	-0.1104	0.063079	10.2055	-1.0971	0.1536																		13.2	-0.6	3.5099
		7.9413	0.2336		5.444	0.22271		11.22	-0.11247	0.063505	10.2243	-1.0847	0.16187																		14.1	-0.6	3.5099
		7.9404	0.23707		5.4525	0.23009		11.239	-0.11262	0.06373	10.243	-1.0779	0.16898																		15	-0.6	3.5099
		7.9402	0.23971		5.457	0.23815		11.258000000000001	-0.11154	0.063841	10.262	-1.0784	0.17434																		15.9	-0.6	3.5099
		7.9406	0.24161		5.4583	0.24594		11.278	-0.1102	0.06397	10.281	-1.0857	0.17759																		16.7	-0.6	3.5099
		7.9413	0.24291		5.4575	0.25272		11.297	-0.10962	0.06426	10.299	-1.0976	0.17869																		17.5	-0.6	3.5099
		7.9417	0.2438		5.455	0.25795		11.316	-0.1106	0.064832	10.318	-1.1111	0.17784																		18.4	-0.6	3.5099
		7.9414	0.24446		5.4507	0.26133		11.335	-0.11342	0.065746	10.337	-1.1236	0.17534																		19.2	-0.6	3.5099
		7.9399	0.24518		5.4438	0.26278		11.354000000000001	-0.11775	0.066974	10.355	-1.1333	0.17142																		20	-0.6	3.5099
		7.937	0.24628		5.4336	0.26237		11.374	-0.12271	0.06838	10.374	-1.1396	0.16622																		20.7	-0.6	3.5099
		7.9323	0.24808		5.4193	0.26028		11.393	-0.12705	0.069729	10.393	-1.1427	0.15986																		21.5	-0.6	3.5099
		7.9258	0.25076		5.4008	0.25673		11.412	-0.12949	0.070717	10.412	-1.1433	0.15263																		22.2	-0.6	3.5099
		7.9177	0.25426		5.3786	0.2519		11.431000000000001	-0.12913	0.071038	10.43	-1.1424	0.14495																		23	-0.6	3.5099
		7.9084	0.25823		5.3536	0.24592		11.451	-0.12565	0.070484	10.449	-1.1407	0.13738																		23.7	-0.6	3.5099
		7.8984	0.26203		5.3274	0.23895		11.47	-0.11936	0.069025	10.468	-1.1384	0.13048																		24.4	-0.6	3.5099
		7.8886	0.26491		5.3018	0.23122		11.489	-0.11111	0.066858	10.487	-1.1355	0.12479																		25.1	-0.6	3.5099
		7.8792	0.26619		5.2796	0.22296		11.508000000000001	-0.10196	0.064371	10.505	-1.1315	0.12074																		25.8	-0.6	3.5099
		7.8704	0.26553		5.2637	0.21434		11.528	-0.092943	0.062034	10.524	-1.126	0.11869																		26.4	-0.6	3.5099
		7.8618	0.26301		5.2576	0.20537		11.547	-0.084825	0.060249	10.543	-1.1185	0.11866																		27.1	-0.6	3.5099
		7.8529	0.25917		5.2648	0.19599		11.566	-0.078066	0.059232	10.562	-1.1087	0.12023																		27.8	-0.6	3.5099
		7.8433	0.25483		5.2882	0.18619		11.585	-0.072869	0.058969	10.58	-1.0957	0.12253																		28.4	-0.6	3.5099
		7.8329	0.25091		5.3293	0.17626		11.605	-0.069293	0.059253	10.599	-1.0772	0.12466																		29	-0.6	3.5099
		7.8222	0.24814		5.3864	0.16694		11.624	-0.06736	0.05976	10.618	-1.0501	0.126																		29.6	-0.6	3.5099
		7.812	0.24696		5.4544	0.15918		11.643	-0.067105	0.060122	10.637	-1.01	0.12631																		30.2	-0.6	3.5099
		7.8036	0.24741		5.5256	0.15363		11.662	-0.068558	0.060003	10.656	-0.95404	0.12559																		30.8	-0.6	3.5099
		7.7984	0.24918		5.5927	0.15035		11.682	-0.071719	0.059186	10.674	-0.88267	0.12368																		31.4	-0.6	3.5099
		7.7976	0.25184		5.6507	0.14891		11.701	-0.076566	0.057676	10.693	-0.80118	0.1202																		32	-0.6	3.5099
		7.8018	0.25499		5.6978	0.14876		11.72	-0.083177	0.055803	10.712	-0.71821	0.11493																		32.5	-0.6	3.5099
		7.8106	0.25844		5.7345	0.14941		11.74	-0.091964	0.054329	10.731	-0.64209	0.10831																		33.1	-0.6	3.5099
		7.8228	0.2622		5.7627	0.15053		11.759	-0.10396	0.054663	10.749	-0.57779	0.10128																		33.6	-0.6	3.5099
		7.8361	0.26635		5.7845	0.1519		11.778	-0.12104	0.0592	10.768	-0.52654	0.094687																		34.1	-0.6	3.5099
		7.8482	0.27083		5.8019	0.1533		11.798	-0.14617	0.071447	10.787	-0.48707	0.089023																		34.7	-0.6	3.5099
		7.8571	0.27532		5.8165	0.15447		11.817	-0.18387	0.0957	10.806	-0.45711	0.08443																		35.2	-0.6	3.5099
		7.862	0.27929		5.8293	0.1551		11.836	-0.24197	0.13709	10.824	-0.43428	0.080842																		35.7	-0.6	3.5099
		7.8636	0.28224		5.8404	0.15487		11.856	-0.33695	0.2022	10.843	-0.41654	0.0781																		36.2	-0.6	3.5099
		7.8637	0.28388		5.8497	0.15353		11.875	-0.51012	0.29794	10.862	-0.40231	0.076017																		36.6	-0.6	3.5099
		7.864	0.28424		5.8567	0.15103		11.894	-0.85553	0.42875	10.881	-0.39056	0.074412																		37.1	-0.6	3.5099
		7.866	0.28364		5.8611	0.14753		11.914	-1.3524	0.62398	10.899	-0.38073	0.073122																		37.6	-0.6	3.5099
		7.8694	0.28246		5.8632	0.1434		11.933	-1.6845	0.82147	10.918	-0.37268	0.072026																		38	-0.6	3.5099
		7.873	0.28094		5.8634	0.13918		11.952	-1.8503	0.41685	10.937	-0.36646	0.071046																		38.5	-0.6	3.5099
		7.8744	0.27911		5.8629	0.13535		11.972	-1.9431	0.33009	10.956	-0.36203	0.070153																		38.9	-0.6	3.5099
		7.8709	0.27686		5.8625	0.13226		11.991	-2.0042	0.29724	10.974	-0.3591	0.069338																		39.4	-0.6	3.5099
		7.8598	0.27394		5.8633	0.13002		12.011000000000001	2.202	0.27992	10.993	-0.35698	0.068586																		39.8	-0.6	3.5099
		7.8378	0.26989		5.8657	0.12857		12.030000000000001	2.1606	0.26966	11.012	-0.35469	0.067853																		40.2	-0.6	3.5099
		7.8003	0.26388		5.87	0.12775		12.049	2.1202	0.26328	11.031	-0.35115	0.067073																		40.6	-0.6	3.5099
		7.7402	0.25461		5.8758	0.12744		12.069	2.0787	0.25905	11.049	-0.34549	0.066187																		41	-0.6	3.5099
		7.6465	0.24113		5.8822	0.1276		12.088000000000001	2.0357	0.25587	11.068	-0.3374	0.065206																		41.4	-0.6	3.5099
		7.5067	0.22521		5.8884	0.12833		12.108	1.9919	0.25309	11.087	-0.32729	0.064243																		41.8	-0.6	3.5099
		7.3181	0.21538		5.8935	0.12976		12.127	1.9487	0.25039	11.106	-0.31628	0.063499																		42.2	-0.6	3.5099
		7.1068	0.22393		5.8971	0.13201		12.146	1.9074	0.24775	11.124	-0.306	0.063187																		42.6	-0.6	3.5099
		6.9177	0.24985		5.8988	0.13506		12.166	1.8695	0.24533	11.143	-0.29809	0.063423																		42.9	-0.6	3.5099
		6.7737	0.27973		5.899	0.1387		12.185	1.8358	0.24334	11.162	-0.29381	0.064141																		43.3	-0.6	3.5099
		6.6698	0.30468		5.898	0.14247		12.205	1.807	0.24193	11.181	-0.2936	0.065083																		43.6	-0.6	3.5099
		6.5925	0.32235		5.8959	0.14581		12.224	1.7831	0.24119	11.199	-0.29701	0.065882																		44	-0.6	3.5099
		6.5293	0.33269		5.8929	0.14818		12.244	1.7639	0.24106	11.218	-0.30286	0.066204																		44.3	-0.6	3.5099
		6.4692	0.33571		5.8888	0.14924		12.263	1.749	0.24144	11.237	-0.30967	0.065875																		44.7	-0.6	3.5099
		6.4018	0.3309		5.8837	0.14902		12.282	1.7376	0.24214	11.256	-0.31604	0.06495																		45	-0.6	3.5099
		6.3179	0.31824		5.8773	0.14788		12.302	1.7286	0.24298	11.274	-0.32105	0.063683																		45.3	-0.6	3.5099
		6.2148	0.30096		5.8699	0.1464		12.321	1.721	0.24381	11.293	-0.32431	0.062416																		45.6	-0.6	3.5099
		6.1027	0.28668		5.8618	0.14515		12.341000000000001	1.7137	0.24457	11.312	-0.32588	0.061453																		46	-0.6	3.5099
		6.0024	0.28081		5.8533	0.14454		12.360000000000001	1.7058	0.24534	11.331	-0.32612	0.060947																		46.3	-0.6	3.5099
		5.928	0.28171		5.8452	0.14471		12.38	1.697	0.2463	11.349	-0.32546	0.060856																		46.6	-0.6	3.5099
		5.8789	0.28576		5.838	0.14562		12.399000000000001	1.6871	0.24769	11.368	-0.32434	0.060962																		46.9	-0.6	3.5099
		5.8462	0.29141		5.8322	0.14718		12.419	1.6766	0.24971	11.387	-0.32322	0.060948																		47.2	-0.6	3.5099
		5.8194	0.29885		5.8281	0.14938		12.438	1.6667	0.25236	11.406	-0.32258	0.060497																		47.4	-0.6	3.5099
		5.7902	0.30911		5.8257	0.15234		12.458	1.6589	0.2555	11.424	-0.32292	0.059389																		47.7	-0.6	3.5099
		5.7522	0.3236		5.8249	0.15635		12.477	1.6552	0.25883	11.443	-0.32482	0.057532																		48	-0.6	3.5099
		5.7015	0.34385		5.8254	0.16172		12.497	1.6578	0.26202	11.462	-0.32889	0.054944																		48.3	-0.6	3.5099
		5.6373	0.37105		5.8273	0.16877		12.516	1.6688	0.26487	11.481	-0.33569	0.051705																		48.5	-0.6	3.5099
		5.5627	0.40493		5.8304	0.17771		12.536	1.6899	0.26731	11.499	-0.34566	0.04792																		48.8	-0.6	3.5099
		5.4848	0.44257		5.8349	0.18871		12.555	1.7221	0.26947	11.518	-0.35905	0.043828																		49	-0.6	3.5099
		5.4129	0.47859		5.8407	0.20204		12.575000000000001	1.7657	0.27158	11.537	-0.37581	0.040261																		49.3	-0.6	3.5099
		5.3547	0.50779		5.8477	0.21828		12.595	1.8202	0.2739	11.556	-0.39557	0.039696																		49.5	-0.6	3.5099
		5.315	0.52759		5.8551	0.23882		12.614	1.8847	0.27665	11.574	-0.41761	0.046794																		49.8	-0.6	3.5099
		5.2959	0.538		5.8617	0.26713		12.634	1.9578	0.27983	11.593	-0.44091	0.065692																		50	-0.6	3.5099
		5.2975	0.54019		5.8657	0.31102		12.653	2.0385	0.28323	11.612	-0.46421	0.09869																		50.3	-0.6	3.5099
		5.319	0.53534		5.8651	0.3845		12.673	2.1253	0.28636	11.631	-0.48613	0.14984																		50.5	-0.6	3.5099
		5.3584	0.52436		5.8576	0.94753		12.692	2.2163	0.28855	11.649	-0.50543	0.22843																		50.7	-0.6	3.5099
		5.4121	0.50846		5.8418	1.2371		12.712	2.3082	0.28919	11.668	-0.52126	0.34991																		50.9	-0.6	3.5099
		5.4748	0.4899		5.8172	1.3817		12.732000000000001	2.3975	0.28789	11.687	-0.53357	1.3103																		51.2	-0.6	3.5099
		5.5397	0.47197		5.7846	1.3582		12.751000000000001	2.4808	0.28466	11.706	-0.54347	1.7885																		51.4	-0.6	3.5099
		5.6007	0.45746		5.7466	1.3375		12.771	2.556	0.27984	11.724	-0.55493	1.9616																		51.6	-0.6	3.5099
		5.6538	0.44742		5.7062	1.3595		12.790000000000001	2.6225	0.27394	11.743	-0.60717	1.8386																		51.8	-0.6	3.5099
		5.698	0.44132		5.6663	1.3953		12.81	2.6808	0.26737	11.762	2.5657	1.3714																		52	-0.6	3.5099
		5.7348	0.4381		5.6292	1.4396		12.83	2.7318	0.2604	11.781	2.5423	1.0811																		52.2	-0.6	3.5099
		5.7663	0.43706		2.4903	1.5022		12.849	2.7765	0.25301	11.799	2.5319	0.77872																		52.4	-0.6	3.5099
		5.7943	0.43801		2.4746	1.5483		12.869	2.8162	0.24495	11.818	2.5229	0.5219																		52.6	-0.6	3.5099
		5.82	0.44103		2.4386	1.5708		12.889000000000001	2.8521	0.23573	11.837	2.514	0.41099																		52.8	-0.6	3.5099
		5.8434	0.44601		2.3984	1.5742		12.908	2.8858	0.22464	11.856	2.5047	0.36527																		52.9	-0.6	3.5099
		5.8642	0.45208		2.3533	1.5744		12.928	2.9193	0.21076	11.874	2.4945	0.34088																		53.1	-0.6	3.5099
		5.8822	0.45746		2.3037	1.5638		12.947000000000001	2.9547	0.19283	11.893	2.4825	0.32588																		53.3	-0.6	3.5099
		5.8974	0.45977		2.2519	1.5611		12.967	2.9935	0.16951	11.912	2.4672	0.31608																		53.5	-0.6	3.5099
		5.9106	0.45683		2.2008	1.5387		12.987	3.0367	0.14085	11.931	2.4469	0.3095																		53.6	-0.6	3.5099
		5.9229	0.44756		2.1539	1.5188		13.006	3.0837	0.11603	11.949	2.4195	0.30486																		53.8	-0.6	3.5099
		5.9356	0.43279		2.1137	1.4934		13.026	3.1326	0.12428	11.968	2.3835	0.30113																		54	-0.6	3.5099
		5.9503	0.4153		2.0818	1.4487		13.046000000000001	3.1808	0.16892	11.987	2.3382	0.2974																		54.1	-0.6	3.5099
		5.9688	0.39859		2.0588	1.4027		13.066	3.2257	0.21292	12.006	2.2845	0.29294																		54.3	-0.6	3.5099
		5.9932	0.38485		2.044	1.3208		13.085	3.2656	0.23918	12.024	2.225	0.28729																		54.5	-0.6	3.5099
		6.0262	0.37418		2.0362	1.217		13.105	3.2999	0.24809	12.043	2.1633	0.28042																		54.6	-0.6	3.5099
		6.0716	0.3652		2.0339	0.983		13.125	3.3288	0.24407	12.062	2.103	0.27262																		54.8	-0.6	3.5099
		6.1336	0.35592		2.0354	0.48615		13.144	3.3534	0.23157	12.081	2.0465	0.26433																		54.9	-0.6	3.5099
		6.2163	0.34441		2.0397	0.32901		13.164	3.376	0.21449	12.099	1.9947	0.25598																		55.1	-0.6	3.5099
		6.3205	0.32974		2.046	0.31219		13.184000000000001	3.4001	0.19583	12.118	1.9472	0.24794																		55.2	-0.6	3.5099
		6.4391	0.31313		2.0544	0.31974		13.204	3.4299	0.17748	12.137	1.9033	0.24052																		55.3	-0.6	3.5099
		6.5558	0.29824		2.0647	0.3279		13.223	3.4704	0.16016	12.155	1.8628	0.23397																		55.5	-0.6	3.5099
		6.6523	0.28952		2.0764	0.33321		13.243	3.5268	0.14373	12.174	1.8263	0.22851																		55.6	-0.6	3.5099
		6.7176	0.29002		2.0884	0.33515		13.263	3.6046	0.12785	12.193	1.7951	0.22428																		55.7	-0.6	3.5099
		6.7512	0.3005		2.099	0.33418		13.283	3.7079	0.1129	12.212	1.7707	0.22133																		55.9	-0.6	3.5099
		6.7588	0.31978		2.1067	0.33125		13.302	3.8365	0.10039	12.23	1.7542	0.21962																		56	-0.6	3.5099
		6.7491	0.34542		2.1106	0.32747		13.322000000000001	3.9816	0.091549	12.249	1.7456	0.21901																		56.1	-0.6	3.5099
		6.7312	0.37473		2.1107	0.32371		13.342	4.1274	0.085363	12.268	1.7437	0.2193																		56.3	-0.6	3.5099
		6.7135	0.40561		2.1083	0.32038		13.362	4.2597	0.079537	12.287	1.7472	0.22029																		56.4	-0.6	3.5099
		6.7018	0.43716		2.1054	0.31731		13.381	4.3727	0.073163	12.305	1.7543	0.2218																		56.5	-0.6	3.5099
		6.6994	0.47012		2.1042	0.31381		13.401	4.4682	0.067101	12.324	1.7639	0.22366																		56.6	-0.6	3.5099
		6.706	0.50804		2.1061	0.30898		13.421000000000001	4.5509	0.062927	12.343	1.7753	0.2257																		56.7	-0.6	3.5099
		6.7183	0.56244		2.1113	0.30197		13.441	4.6251	0.061892	12.361	1.7885	0.22773																		56.8	-0.6	3.5099
		6.7304	0.67312		2.1186	0.29224		13.461	4.6936	0.064134	12.38	1.8038	0.22952																		57	-0.6	3.5099
		6.7342	0.89468		2.1259	0.2795		13.48	4.7582	0.068656	12.399	1.8212	0.23095																		57.1	-0.6	3.5099
		6.7201	1.1218		2.1307	0.26372		13.5	4.8194	0.074058	12.418	1.8407	0.23204																		57.2	-0.6	3.5099
		6.6766	1.299		2.1313	0.24523		13.52	4.8779	0.079214	12.436	1.862	0.23304																		57.3	-0.6	3.5099
		6.5882	1.4996		2.1269	0.22523		13.540000000000001	4.9339	0.083501	12.455	1.8852	0.23437																		57.4	-0.6	3.5099
		6.4253	1.631		2.1187	0.2063		13.56	4.9878	0.08675	12.474	1.9105	0.23651																		57.5	-0.6	3.5099
		6.1188	1.6689		2.1094	0.19227		13.58	5.0401	0.089129	12.493	1.9386	0.23988																		57.6	-0.6	3.5099
		5.6203	1.6571		2.1026	0.18664		13.6	5.0911	0.090999	12.511	1.9708	0.24476																		57.7	-0.6	3.5099
		5.1853	1.4685		2.102	0.19021		13.619	5.1409	0.092767	12.53	2.0082	0.25107																		57.8	-0.6	3.5099
		4.936	0.91847		2.1105	0.20083		13.639000000000001	5.1895	0.094742	12.549	2.0518	0.25826																		57.9	-0.6	3.5099
		4.785	0.74136		2.1292	0.21541		13.659	5.2363	0.097058	12.567	2.1023	0.2655																		58	-0.6	3.5099
		4.6825	0.65924		2.1577	0.23167		13.679	5.2807	0.099671	12.586	2.1603	0.27205																		58.1	-0.6	3.5099
		4.61	0.60803		2.1946	0.24842		13.699	5.3217	0.10242	12.605	2.2256	0.27756																		58.1	-0.6	3.5099
		4.5608	0.56797		2.2382	0.2651		13.719000000000001	5.358	0.10511	12.624	2.2977	0.2822																		58.2	-0.6	3.5099
		4.533	0.53171		2.2864	0.28136		13.739	5.3887	0.10761	12.642	2.3755	0.28652																		58.3	-0.6	3.5099
		4.5262	0.49392		2.3371	0.29694		13.759	5.413	0.10987	12.661	2.4573	0.29114																		58.4	-0.6	3.5099
		4.5401	0.44678		2.3884	0.31168		13.779	5.4307	0.11195	12.68	2.5409	0.29658																		58.5	-0.6	3.5099
		4.5737	0.37022		2.4375	0.32569		13.799	5.4422	0.11397	12.698	2.6238	0.30304																		58.6	-0.6	3.5099
		4.6253	0.94941		2.4818	0.33937		13.818	5.4488	0.1161	12.717	2.7031	0.31052																		58.6	-0.6	3.5099
		4.693	0.91589		2.5183	0.35335		13.838000000000001	5.4523	0.11855	12.736	2.7767	0.31887																		58.7	-0.6	3.5099
		4.7759	0.91614		2.5452	0.36812		13.858	5.455	0.12156	12.755	2.8427	0.32791																		58.8	-0.6	3.5099
		4.8729	0.92357		2.5631	0.38345		13.878	5.4594	0.12535	12.773	2.9001	0.33749																		59.1	-0.6	0.97752
		4.9806	0.93296		2.5751	0.39807		13.898	5.4673	0.13005	12.792	2.949	0.34742																		59.3	-0.6	0.97752
		5.0916	0.94244		2.586	0.41017		13.918000000000001	5.4798	0.13558	12.811	2.9901	0.35744																		59.6	-0.6	0.97752
		5.1956	0.95008		2.6006	0.41864		13.938	5.4966	0.14161	12.829	3.0252	0.36716																		59.9	-0.6	0.97752
		5.282	1.0248		2.622	0.4239		13.958	5.5161	0.14768	12.848	3.0562	0.37624																		60.1	-0.6	0.97752
		5.342	1.0216		2.651	0.42747		13.978	5.5359	0.15322	12.867	3.0854	0.38447																		60.4	-0.6	0.97752
		5.3671	1.0094		2.687	0.43107		13.998000000000001	5.5529	0.15767	12.885	3.1144	0.39187																		60.7	-0.6	0.97752
		5.3479	0.98292		2.7282	0.43597		14.018	5.564	0.1605	12.904	3.1448	0.39868																		60.9	-0.6	0.97752
		5.2762	0.91899		2.7722	0.44287		14.038	5.567	0.16135	12.923	3.1772	0.40526																		61.2	-0.6	0.97752
		5.1569	0.63813		2.8158	0.45215		14.058	5.5608	0.16013	12.941	3.2119	0.41201																		61.5	-0.6	0.97752
		5.0231	0.60954		2.855	0.46408		14.078000000000001	5.5457	0.15713	12.96	3.2487	0.41928																		61.7	-0.6	0.97752
		4.9232	0.62362		2.8859	0.47918		14.098	5.5233	0.15302	12.979	3.2872	0.42729																		62	-0.6	0.97752
		4.892	0.64845		2.9037	0.49847		14.118	5.4964	0.14865	12.998	3.3274	0.43615																		62.2	-0.6	0.97752
		4.9656	0.69661		2.9029	0.52381		14.138	5.4684	0.14477	13.016	3.3693	0.44578																		62.5	-0.6	0.97752
		5.2589	0.79695		2.8771	0.55805		14.158	5.4431	0.14188	13.035	3.4135	0.45602																		62.8	-0.6	0.97752
		5.9347	1.4061		2.8197	0.6046		14.178	5.4242	0.14017	13.054	3.4615	0.46686																		63	-0.6	0.97752
		6.4639	1.5578		2.7278	0.66608		14.198	5.4149	0.13959	13.072	3.5155	0.47878																		63.3	-0.6	0.97752
		6.8348	1.5246		2.6086	0.74199		14.219000000000001	5.4174	0.13993	13.091	3.5788	0.49321																		63.6	-0.6	0.97752
		7.2201	0.98246		2.4828	0.82653		14.239	5.4323	0.14085	13.11	3.6548	0.51261																		63.8	-0.6	0.97752
		7.5602	0.79956		2.3761	0.90897		14.259	5.4578	0.1419	13.128	3.7465	0.54006																		64.1	-0.6	0.97752
		7.7863	0.71434		2.3056	0.9777		14.279	5.4906	0.14263	13.147	3.8538	0.5779																		64.4	-0.6	0.97752
		7.9251	0.66596		2.2752	1.0249		14.299	5.5269	0.1428	13.166	3.9723	0.62591																		64.6	-0.6	0.97752
		8.0139	0.63412		2.2806	1.0479		14.319	5.5633	0.14243	13.184	4.0923	0.68081																		64.9	-0.6	0.97752
		8.0744	0.61149		2.314	1.0486		14.339	5.5973	0.14178	13.203	4.2004	0.73777																		65.2	-0.6	0.97752
		8.1184	0.59501		2.3667	1.0315		14.359	5.6274	0.14122	13.222	4.2834	0.79144																		65.4	-0.6	0.97752
		8.1529	0.58328		2.4302	1.0024		14.379	5.6525	0.14102	13.24	4.3321	0.83604																		65.7	-0.6	0.97752
		8.1818	0.57606		2.4963	0.96797		14.399000000000001	5.6718	0.14131	13.259	4.3437	0.86649																		66	-0.6	0.97752
		8.2067	0.57419		2.5585	0.93476		14.42	5.6846	0.14213	13.278	4.3229	0.88012																		66.2	-0.6	0.97752
		8.2263	0.57946		2.6133	0.9082		14.44	5.691	0.14355	13.296	4.2825	0.87733																		66.5	-0.6	0.97752
		8.2358	0.59348		2.6604	0.89161		14.46	5.6914	0.14563	13.315	4.2397	0.8612																		66.8	-0.6	0.97752
		8.2281	0.61604		2.7045	0.88534		14.48	5.6869	0.1483	13.334	4.2105	0.83633																		67	-0.6	0.97752
		8.1979	0.64375		2.7565	0.88645		14.5	5.6784	0.15119	13.352	4.2054	0.80753																		67.3	-0.6	0.97752
		8.1462	0.67047		2.837	0.8888		14.52	5.667	0.15376	13.371	4.2289	0.77862																		67.5	-0.6	0.97752
		8.0828	0.68927		2.9798	0.88404		14.541	5.6531	0.15557	13.39	4.2814	0.75173																		67.8	-0.6	0.97752
		8.0224	0.69461		3.2224	0.86489		14.561	5.6372	0.15659	13.408	4.3609	0.7273																		68.1	-0.6	0.97752
		7.9763	0.68333		3.5526	0.83389		14.581	5.6196	0.15719	13.427	4.4635	0.70492																		68.3	-0.6	0.97752
		7.9488	0.6548		3.8628	0.80791		14.601	5.6007	0.15798	13.446	4.5845	0.68453																		68.6	-0.6	0.97752
		7.9389	0.61141		4.0722	0.8014		14.621	5.5815	0.15946	13.464	4.7179	0.66741																		68.9	-0.6	0.97752
		7.943	0.5592		4.1879	0.81551		14.642000000000001	5.5637	0.16171	13.483	4.8567	0.65596																		69.1	-0.6	0.97752
		7.9578	0.50701		4.2386	0.84529		14.662	5.5493	0.16424	13.502	4.9932	0.65197																		69.4	-0.6	0.97752
		7.9806	0.4631		4.2456	0.88272		14.682	5.5407	0.16609	13.52	5.1198	0.65547																		69.7	-0.6	0.97752
		8.0107	0.43198		4.2255	0.91554		14.702	5.5392	0.1663	13.539	5.2297	0.66512																		69.9	-0.6	0.97752
		8.0485	0.41429		4.1943	0.93115		14.722	5.5452	0.16447	13.558	5.318	0.67905																		70.2	-0.6	0.97752
		8.0946	0.40843		4.1677	0.92383		14.743	5.5575	0.16113	13.576	5.3812	0.69538																		70.5	-0.6	0.97752
		8.1483	0.4118		4.1576	0.89594		14.763	5.573	0.15747	13.595	5.4181	0.71212																		70.7	-0.6	0.97752
		8.2064	0.42133		4.171	0.85417		14.783	5.588	0.15473	13.614	5.43	0.72688																		71	-0.6	0.97752
		8.264	0.43421		4.2102	0.80596		14.803	5.5979	0.15347	13.632	5.4215	0.73705																		71.3	-0.6	0.97752
		8.3163	0.44885		4.2739	0.75775		14.824	5.599	0.15352	13.651	5.4003	0.74063																		71.5	-0.6	0.97752
		8.3603	0.46507		4.3574	0.71418		14.844000000000001	5.589	0.15427	13.669	5.3749	0.7372																		71.8	-0.6	0.97752
		8.3949	0.4837		4.4529	0.67802		14.864	5.5675	0.15495	13.688	5.3522	0.72828																		72.1	-0.6	0.97752
		8.4204	0.506		4.551	0.65052		14.885	5.5359	0.15494	13.707	5.3362	0.71653																		72.3	-0.6	0.97752
		8.4379	0.5334		4.6422	0.63184		14.905000000000001	5.4976	0.15405	13.725	5.3285	0.70468																		72.6	-0.6	0.97752
		8.4483	0.56753		4.7188	0.62113		14.925	5.457	0.1526	13.744	5.3298	0.6946																		72.8	-0.6	0.97752
		8.4514	0.61033		4.7757	0.61656		14.946	5.4191	0.1513	13.763	5.34	0.68709																		73.1	-0.6	0.97752
		8.4446	0.66333		4.8106	0.61536		14.966000000000001	5.3884	0.15081	13.781	5.3578	0.68202																		73.4	-0.6	0.97752
		8.4229	0.72377		4.8249	0.61425		14.986	5.3682	0.15152	13.8	5.3805	0.67871																		73.6	-0.6	0.97752
		8.3835	0.77906		4.8235	0.61001		15.007	5.3604	0.15342	13.818	5.4039	0.67627																		73.9	-0.6	0.97752
		8.3375	0.81185		4.8143	0.60019		15.027000000000001	5.3645	0.15636	13.837	5.4229	0.67382																		74.2	-0.6	0.97752
		8.3062	0.81518		4.8053	0.5835		15.047	5.3783	0.16008	13.856	5.4332	0.67073																		74.4	-0.6	0.97752
		8.2984	0.79529		4.8026	0.55993		15.068	5.3981	0.16422	13.874	5.4327	0.66663																		74.7	-0.6	0.97752
		8.3071	0.76299		4.8099	0.53064		15.088000000000001	5.4198	0.16831	13.893	5.4215	0.66141																		75	-0.6	0.97752
		8.3236	0.72728		4.8295	0.49799		15.108	5.4398	0.17185	13.912	5.4019	0.6551																		75.2	-0.6	0.97752
		8.3445	0.69361		4.8638	0.46544		15.129	5.4566	0.17449	13.93	5.3774	0.64785																		75.5	-0.6	0.97752
		8.3719	0.66411		4.9142	0.43673		15.149000000000001	5.47	0.176	13.949	5.3517	0.63983																		75.8	-0.6	0.97752
		8.4115	0.6384		4.9802	0.41417		15.17	5.4815	0.17615	13.967	5.328	0.63117																		76	-0.6	0.97752
		8.4701	0.6143		5.0569	0.39807		15.19	5.4926	0.17469	13.986	5.3091	0.62196																		76.3	-0.6	0.97752
		8.5517	0.58891		5.1355	0.38783		15.21	5.5046	0.17151	14.005	5.297	0.6124																		76.6	-0.6	0.97752
		8.6526	0.56067		5.2058	0.38251		15.231	5.5174	0.16682	14.023	5.2927	0.60299																		76.8	-0.6	0.97752
		8.7589	0.53167		5.2605	0.38093		15.251000000000001	5.5297	0.16126	14.042	5.2955	0.59463																		77.1	-0.6	0.97752
		8.8532	0.50686		5.2964	0.38191		15.272	5.5396	0.15566	14.06	5.3035	0.58826																		77.4	-0.6	0.97752
		8.9234	0.49003		5.3148	0.38454		15.292	5.5455	0.1507	14.079	5.3138	0.58434																		77.6	-0.6	0.97752
		8.9667	0.4813		5.3188	0.38842		15.313	5.5466	0.14675	14.098	5.3244	0.58261																		77.9	-0.6	0.97752
		8.9861	0.47825		5.3126	0.39355		15.333	5.543	0.14385	14.116	5.3344	0.58234																		78.1	-0.6	0.97752
		8.9873	0.47778		5.2996	0.4		15.354000000000001	5.5354	0.14191	14.135	5.344	0.58281																		78.4	-0.6	0.97752
		8.9772	0.47731		5.2823	0.4076		15.374	5.5251	0.14077	14.153	5.3547	0.58362																		78.7	-0.6	0.97752
		8.9627	0.47516		5.262	0.41557		15.395	5.5138	0.14028	14.172	5.3675	0.58474																		78.9	-0.6	0.97752
		8.9501	0.47054		5.2396	0.42252		15.415000000000001	5.503	0.14029	14.191	5.3824	0.58646																		79.2	-0.6	0.97752
		8.9439	0.46322		5.217	0.42687		15.436	5.4941	0.14064	14.209	5.3975	0.58914																		79.5	-0.6	0.97752
		8.9473	0.45324		5.1967	0.42756		15.456	5.4881	0.14119	14.228	5.4093	0.59305																		79.7	-0.6	0.97752
		8.9616	0.44071		5.1819	0.42479		15.477	5.485	0.14176	14.246	5.4137	0.59808																		80	-0.6	0.97752
		8.9857	0.42604		5.1759	0.42027		15.497	5.484	0.14225	14.265	5.4083	0.60372																		80.3	-0.6	0.97752
		9.0164	0.41034		5.1812	0.4169		15.518	5.4838	0.14257	14.283	5.3937	0.60922																		80.5	-0.6	0.97752
		9.0488	0.39568		5.1985	0.41785		15.538	5.4833	0.14268	14.302	5.3743	0.61403																		80.8	-0.6	0.97752
		9.0779	0.38452		5.2257	0.42468		15.559000000000001	5.4818	0.14264	14.321	5.3575	0.61832																		81.1	-0.6	0.97752
		9.1012	0.3788		5.2578	0.43613		15.579	5.4795	0.14263	14.339	5.3527	0.62303																		81.3	-0.6	0.97752
		9.1181	0.37925		5.2878	0.44968		15.6	5.4768	0.14289	14.358	5.3682	0.62946																		81.6	-0.6	0.97752
		9.1291	0.3854		5.3101	0.46445		15.620000000000001	5.4749	0.14371	14.376	5.4095	0.63868																		81.9	-0.6	0.97752
		9.1338	0.3958		5.3227	0.48136		15.641	5.4744	0.14532	14.395	5.4774	0.65093																		82.1	-0.6	0.97752
		9.1299	0.40829		5.3267	0.50109		15.662	5.476	0.14793	14.413	5.5687	0.66556																		82.4	-0.6	0.97752
		9.1132	0.42027		5.3254	0.52214		15.682	5.48	0.15184	14.432	5.676	0.68137																		82.7	-0.6	0.97752
		9.0794	0.42891		5.3217	0.53972		15.703000000000001	5.4867	0.1574	14.45	5.7897	0.69722																		82.9	-0.6	0.97752
		9.0273	0.43151		5.3171	0.5472		15.723	5.4958	0.16481	14.469	5.8989	0.71226																		83.2	-0.6	0.97752
		8.9617	0.42611		5.3114	0.54247		15.744	5.5072	0.17374	14.488	5.9914	0.72595																		83.4	-0.6	0.97752
		8.8935	0.41217		5.3034	0.53298		15.765	5.5204	0.18309	14.506	6.054	0.73781																		83.7	-0.6	0.97752
		8.8346	0.39094		5.2916	0.52723		15.785	5.5353	0.19131	14.525	6.0727	0.74716																		84	-0.6	0.97752
		8.7921	0.36515		5.2751	0.52648		15.806000000000001	5.5523	0.1971	14.543	6.035	0.75308																		84.2	-0.6	0.97752
		8.7667	0.33833		5.2547	0.52861		15.826	5.5721	0.19986	14.562	5.9369	0.75447																		84.5	-0.6	0.97752
		8.7546	0.31396		5.2321	0.53056		15.847	5.5954	0.19966	14.58	5.7923	0.75053																		84.8	-0.6	0.97752
		8.7488	0.29443		5.2106	0.5292		15.868	5.6219	0.19707	14.599	5.6342	0.74138																		85	-0.6	0.97752
		8.7402	0.28063		5.1937	0.52237		15.888	5.6498	0.19292	14.617	5.4976	0.72814																		85.3	-0.6	0.97752
		8.7189	0.27195		5.1849	0.50995		15.909	5.6757	0.18809	14.636	5.4022	0.7121																		85.6	-0.6	0.97752
		8.6764	0.2666		5.186	0.4943		15.93	5.6959	0.18336	14.654	5.3529	0.69388																		85.8	-0.6	0.97752
		8.6094	0.2618		5.1974	0.47946		15.951	5.7069	0.17918	14.673	5.3483	0.67355																		86.1	-0.6	0.97752
		8.5245	0.25462		5.2172	0.46871		15.971	5.7071	0.17568	14.691	5.3836	0.65188																		86.4	-0.6	0.97752
		8.4367	0.24379		5.2418	0.46256		15.992	5.6965	0.17274	14.71	5.4493	0.63161																		86.6	-0.6	0.97752
		8.3618	0.23127		5.2668	0.45914		16.012999999999998	5.6772	0.17011	14.729	5.5309	0.61686																		86.9	-0.6	0.97752
		8.3087	0.22099		5.2872	0.456		16.032999999999998	5.6525	0.16746	14.747	5.6136	0.61039																		87.2	-0.6	0.97752
		8.2798	0.21569		5.2991	0.45174		16.054	5.6264	0.16444	14.766	5.686	0.61131																		87.4	-0.6	0.97752
		8.2745	0.21549		5.3006	0.44724		16.075	5.6025	0.16074	14.784	5.7408	0.6158																		87.7	-0.6	0.97752
		8.2924	0.21877		5.2925	0.44599		16.096	5.5841	0.15625	14.803	5.7709	0.61949																		88	-0.6	0.97752
		8.3339	0.22365		5.279	0.45146		16.116	5.5731	0.15121	14.821	5.7679	0.61923																		88.2	-0.6	0.97752
		8.3994	0.22908		5.2659	0.46168		16.137	5.5699	0.14621	14.84	5.7234	0.61403																		88.5	-0.6	0.97752
		8.486	0.23551		5.2595	0.46892		16.157999999999998	5.573	0.14208	14.858	5.637	0.60568																		88.7	-0.6	0.97752
		8.5857	0.24449		5.264	0.46667		16.179	5.5794	0.13947	14.877	5.5253	0.59811																		89	-0.6	0.97752
					5.2809	0.45417		16.198999999999998	5.5856	0.13863	14.895	5.4181	0.59413																		89.3	-0.6	0.97752
					5.309	0.43575		16.22	5.5887	0.13936	14.914	5.3399	0.59311																		89.5	-0.6	0.97752
					5.3449	0.41768		16.241	5.5868	0.1412	14.932	5.2988	0.59337																		89.8	-0.6	0.97752
					5.3843	0.40441		16.262	5.5797	0.14362	14.951	5.2906	0.59435																		90.1	-0.6	0.97752
					5.4223	0.39675		16.282999999999998	5.5687	0.1461	14.969	5.3067	0.5961																		90.3	-0.6	0.97752
					5.4534	0.39302		16.304	5.5561	0.14813	14.988	5.3379	0.59846																		90.6	-0.6	0.97752
					5.4716	0.39116		16.323999999999998	5.5444	0.14929	15.006	5.3754	0.60087																		90.9	-0.6	0.97752
					5.4717	0.39012		16.345	5.5356	0.14946	15.025	5.411	0.60269																		91.1	-0.6	0.97752
					5.4508	0.39062		16.366	5.5305	0.14906	15.043	5.4377	0.60347																		91.4	-0.6	0.97752
					5.4114	0.39563		16.387	5.5288	0.14933	15.061	5.4499	0.60303																		91.7	-0.6	0.97752
					5.3631	0.40961		16.407999999999998	5.5291	0.152	15.08	5.443	0.60124																		91.9	-0.6	0.97752
					5.3207	0.43463		16.429	5.5297	0.1584	15.098	5.4136	0.59804																		92.2	-0.6	0.97752
					5.2981	0.46681		16.45	5.5297	0.16831	15.117	5.3603	0.59375																		92.5	-0.6	0.97752
					5.3029	0.49843		16.47	5.5289	0.17941	15.135	5.2859	0.58933																		92.7	-0.6	0.97752
					5.3343	0.52263		16.491	5.5278	0.18816	15.154	5.1996	0.58567																		93	-0.6	0.97752
					5.3846	0.53553		16.511999999999997	5.5275	0.19163	15.172	5.1167	0.58256																		93.3	-0.6	0.97752
					5.4402	0.53647		16.532999999999998	5.5295	0.18894	15.191	5.0543	0.57946																		93.5	-0.6	0.97752
					5.4846	0.52756		16.554	5.536	0.18144	15.209	5.0245	0.57697																		93.8	-0.6	0.97752
					5.5008	0.51237		16.575	5.5493	0.17195	15.228	5.0316	0.57657																		94	-0.6	0.97752
					5.4745	0.49479		16.596	5.5728	0.16343	15.246	5.0714	0.57912																		94.3	-0.6	0.97752
					5.3973	0.47986		16.616999999999997	5.6134	0.15843	15.265	5.1321	0.58411																		94.6	-0.6	0.97752
					5.2738	0.4747		16.637999999999998	5.6851	0.15995	15.283	5.1982	0.59011																		94.8	-0.6	0.97752
					5.1294	0.48301					15.301	5.2567	0.59602																		95.1	-0.6	0.97752
					5.004	0.498					15.32	5.3008	0.60177																		95.4	-0.6	0.97752
					4.9293	0.50941					15.338	5.3313	0.60822																		95.6	-0.6	0.97752
					4.9149	0.51289					15.357	5.3542	0.61677																		95.9	-0.6	0.97752
					4.9528	0.50958					15.375	5.3773	0.62854																		96.2	-0.6	0.97752
					5.0261	0.50244					15.394	5.4071	0.64377																		96.4	-0.6	0.97752
											15.412	5.4457	0.66141																		96.7	-0.6	0.97752
											15.43	5.4904	0.679																		97	-0.6	0.97752
											15.449	5.5362	0.69345																		97.2	-0.6	0.97752
											15.467	5.5791	0.70273																		97.5	-0.6	0.97752
											15.486	5.6189	0.70683																		97.8	-0.6	0.97752
											15.504	5.6588	0.70726																		98	-0.6	0.97752
											15.523	5.7043	0.70591																		98.3	-0.6	0.97752
											15.541	5.7612	0.70431																		98.6	-0.6	0.97752
											15.559	5.8355	0.70344																		98.8	-0.6	0.97752
											15.578	5.9355	0.70365																		99.1	-0.6	0.97752
											15.596	6.0763	0.70478																		99.3	-0.6	0.97752
											15.615	6.2767	0.70742																		99.6	-0.6	0.97752
																															99.9	-0.6	0.97752
																															100.1	-0.6	0.97752
																															100.4	-0.6	0.97752
																															100.7	-0.6	0.97752
																															100.9	-0.6	0.97752
																															101.2	-0.6	0.97752
																															101.5	-0.6	0.97752
																															101.7	-0.6	0.97752
																															102	-0.6	0.97752
																															102.3	-0.6	0.97752
																															102.5	-0.6	0.97752
																															102.8	-0.6	0.97752
																															103.1	-0.6	0.97752
																															103.3	-0.6	0.97752
																															103.6	-0.6	0.97752
																															103.9	-0.6	0.97752
																															104.1	-0.6	0.97752
																															104.4	-0.6	0.97752
																															104.6	-0.6	0.97752
																															104.9	-0.6	0.97752
																															105.2	-0.6	0.97752
																															105.4	-0.6	0.97752
																															105.7	-0.6	0.97752
																															106	-0.6	0.97752
																															106.2	-0.6	0.97752
																															106.5	-0.6	0.97752
																															106.8	-0.6	0.97752
																															107	-0.6	0.97752
																															107.3	-0.6	0.97752
																															107.6	-0.6	0.97752
																															107.8	-0.6	0.97752
																															108.1	-0.6	0.97752
																															108.4	-0.6	0.97752
																															108.6	-0.6	0.97752
																															108.9	-0.6	0.97752
																															109.2	-0.6	0.97752
																															109.4	-0.6	0.97752
																															109.7	-0.6	0.97752
																															109.9	-0.6	0.97752
																															110.2	-0.6	0.97752
																															110.5	-0.6	0.97752
																															110.7	-0.6	0.97752
																															111	-0.6	0.97752
																															111.3	-0.6	0.97752
																															111.5	-0.6	0.97752
																															111.8	-0.6	0.97752
																															0	-0.5	3.5099
																															1.1	-0.5	3.5099
																															2.2	-0.5	3.5099
																															3.3	-0.5	3.5099
																															4.4	-0.5	3.5099
																															5.4	-0.5	3.5099
																															6.5	-0.5	3.5099
																															7.5	-0.5	3.5099
																															8.5	-0.5	3.5099
																															9.5	-0.5	3.5099
																															10.4	-0.5	3.5099
																															11.4	-0.5	3.5099
																															12.3	-0.5	3.5099
																															13.2	-0.5	3.5099
																															14.1	-0.5	3.5099
																															15	-0.5	3.5099
																															15.9	-0.5	3.5099
																															16.7	-0.5	3.5099
																															17.5	-0.5	3.5099
																															18.4	-0.5	3.5099
																															19.2	-0.5	3.5099
																															20	-0.5	3.5099
																															20.7	-0.5	3.5099
																															21.5	-0.5	3.5099
																															22.2	-0.5	3.5099
																															23	-0.5	3.5099
																															23.7	-0.5	3.5099
																															24.4	-0.5	3.5099
																															25.1	-0.5	3.5099
																															25.8	-0.5	3.5099
																															26.4	-0.5	3.5099
																															27.1	-0.5	3.5099
																															27.8	-0.5	3.5099
																															28.4	-0.5	3.5099
																															29	-0.5	3.5099
																															29.6	-0.5	3.5099
																															30.2	-0.5	3.5099
																															30.8	-0.5	3.5099
																															31.4	-0.5	3.5099
																															32	-0.5	3.5099
																															32.5	-0.5	3.5099
																															33.1	-0.5	3.5099
																															33.6	-0.5	3.5099
																															34.1	-0.5	3.5099
																															34.7	-0.5	3.5099
																															35.2	-0.5	3.5099
																															35.7	-0.5	3.5099
																															36.2	-0.5	3.5099
																															36.6	-0.5	3.5099
																															37.1	-0.5	3.5099
																															37.6	-0.5	3.5099
																															38	-0.5	3.5099
																															38.5	-0.5	3.5099
																															38.9	-0.5	3.5099
																															39.4	-0.5	3.5099
																															39.8	-0.5	3.5099
																															40.2	-0.5	3.5099
																															40.6	-0.5	3.5099
																															41	-0.5	3.5099
																															41.4	-0.5	3.5099
																															41.8	-0.5	3.5099
																															42.2	-0.5	3.5099
																															42.6	-0.5	3.5099
																															42.9	-0.5	3.5099
																															43.3	-0.5	3.5099
																															43.6	-0.5	3.5099
																															44	-0.5	3.5099
																															44.3	-0.5	3.5099
																															44.7	-0.5	3.5099
																															45	-0.5	3.5099
																															45.3	-0.5	3.5099
																															45.6	-0.5	3.5099
																															46	-0.5	3.5099
																															46.3	-0.5	3.5099
																															46.6	-0.5	3.5099
																															46.9	-0.5	3.5099
																															47.2	-0.5	3.5099
																															47.4	-0.5	3.5099
																															47.7	-0.5	3.5099
																															48	-0.5	3.5099
																															48.3	-0.5	3.5099
																															48.5	-0.5	3.5099
																															48.8	-0.5	3.5099
																															49	-0.5	3.5099
																															49.3	-0.5	3.5099
																															49.5	-0.5	3.5099
																															49.8	-0.5	3.5099
																															50	-0.5	3.5099
																															50.3	-0.5	3.5099
																															50.5	-0.5	3.5099
																															50.7	-0.5	3.5099
																															50.9	-0.5	3.5099
																															51.2	-0.5	3.5099
																															51.4	-0.5	3.5099
																															51.6	-0.5	3.5099
																															51.8	-0.5	3.5099
																															52	-0.5	3.5099
																															52.2	-0.5	3.5099
																															52.4	-0.5	3.5099
																															52.6	-0.5	3.5099
																															52.8	-0.5	3.5099
																															52.9	-0.5	3.5099
																															53.1	-0.5	3.5099
																															53.3	-0.5	3.5099
																															53.5	-0.5	3.5099
																															53.6	-0.5	3.5099
																															53.8	-0.5	3.5099
																															54	-0.5	3.5099
																															54.1	-0.5	3.5099
																															54.3	-0.5	3.5099
																															54.5	-0.5	3.5099
																															54.6	-0.5	3.5099
																															54.8	-0.5	3.5099
																															54.9	-0.5	3.5099
																															55.1	-0.5	3.5099
																															55.2	-0.5	3.5099
																															55.3	-0.5	3.5099
																															55.5	-0.5	3.5099
																															55.6	-0.5	3.5099
																															55.7	-0.5	3.5099
																															55.9	-0.5	3.5099
																															56	-0.5	3.5099
																															56.1	-0.5	3.5099
																															56.3	-0.5	3.5099
																															56.4	-0.5	3.5099
																															56.5	-0.5	3.5099
																															56.6	-0.5	3.5099
																															56.7	-0.5	3.5099
																															56.8	-0.5	3.5099
																															57	-0.5	3.5099
																															57.1	-0.5	3.5099
																															57.2	-0.5	3.5099
																															57.3	-0.5	3.5099
																															57.4	-0.5	3.5099
																															57.5	-0.5	3.5099
																															57.6	-0.5	3.5099
																															57.7	-0.5	3.5099
																															57.8	-0.5	3.5099
																															57.9	-0.5	3.5099
																															58	-0.5	3.5099
																															58.1	-0.5	3.5099
																															58.1	-0.5	3.5099
																															58.2	-0.5	3.5099
																															58.3	-0.5	3.5099
																															58.4	-0.5	3.5099
																															58.5	-0.5	3.5099
																															58.6	-0.5	3.5099
																															58.6	-0.5	3.5099
																															58.7	-0.5	3.5099
																															58.8	-0.5	3.5099
																															59.1	-0.5	0.97752
																															59.3	-0.5	0.97752
																															59.6	-0.5	0.97752
																															59.9	-0.5	0.97752
																															60.1	-0.5	0.97752
																															60.4	-0.5	0.97752
																															60.7	-0.5	0.97752
																															60.9	-0.5	0.97752
																															61.2	-0.5	0.97752
																															61.5	-0.5	0.97752
																															61.7	-0.5	0.97752
																															62	-0.5	0.97752
																															62.2	-0.5	0.97752
																															62.5	-0.5	0.97752
																															62.8	-0.5	0.97752
																															63	-0.5	0.97752
																															63.3	-0.5	0.97752
																															63.6	-0.5	0.97752
																															63.8	-0.5	0.97752
																															64.1	-0.5	0.97752
																															64.4	-0.5	0.97752
																															64.6	-0.5	0.97752
																															64.9	-0.5	0.97752
																															65.2	-0.5	0.97752
																															65.4	-0.5	0.97752
																															65.7	-0.5	0.97752
																															66	-0.5	0.97752
																															66.2	-0.5	0.97752
																															66.5	-0.5	0.97752
																															66.8	-0.5	0.97752
																															67	-0.5	0.97752
																															67.3	-0.5	0.97752
																															67.5	-0.5	0.97752
																															67.8	-0.5	0.97752
																															68.1	-0.5	0.97752
																															68.3	-0.5	0.97752
																															68.6	-0.5	0.97752
																															68.9	-0.5	0.97752
																															69.1	-0.5	0.97752
																															69.4	-0.5	0.97752
																															69.7	-0.5	0.97752
																															69.9	-0.5	0.97752
																															70.2	-0.5	0.97752
																															70.5	-0.5	0.97752
																															70.7	-0.5	0.97752
																															71	-0.5	0.97752
																															71.3	-0.5	0.97752
																															71.5	-0.5	0.97752
																															71.8	-0.5	0.97752
																															72.1	-0.5	0.97752
																															72.3	-0.5	0.97752
																															72.6	-0.5	0.97752
																															72.8	-0.5	0.97752
																															73.1	-0.5	0.97752
																															73.4	-0.5	0.97752
																															73.6	-0.5	0.97752
																															73.9	-0.5	0.97752
																															74.2	-0.5	0.97752
																															74.4	-0.5	0.97752
																															74.7	-0.5	0.97752
																															75	-0.5	0.97752
																															75.2	-0.5	0.97752
																															75.5	-0.5	0.97752
																															75.8	-0.5	0.97752
																															76	-0.5	0.97752
																															76.3	-0.5	0.97752
																															76.6	-0.5	0.97752
																															76.8	-0.5	0.97752
																															77.1	-0.5	0.97752
																															77.4	-0.5	0.97752
																															77.6	-0.5	0.97752
																															77.9	-0.5	0.97752
																															78.1	-0.5	0.97752
																															78.4	-0.5	0.97752
																															78.7	-0.5	0.97752
																															78.9	-0.5	0.97752
																															79.2	-0.5	0.97752
																															79.5	-0.5	0.97752
																															79.7	-0.5	0.97752
																															80	-0.5	0.97752
																															80.3	-0.5	0.97752
																															80.5	-0.5	0.97752
																															80.8	-0.5	0.97752
																															81.1	-0.5	0.97752
																															81.3	-0.5	0.97752
																															81.6	-0.5	0.97752
																															81.9	-0.5	0.97752
																															82.1	-0.5	0.97752
																															82.4	-0.5	0.97752
																															82.7	-0.5	0.97752
																															82.9	-0.5	0.97752
																															83.2	-0.5	0.97752
																															83.4	-0.5	0.97752
																															83.7	-0.5	0.97752
																															84	-0.5	0.97752
																															84.2	-0.5	0.97752
																															84.5	-0.5	0.97752
																															84.8	-0.5	0.97752
																															85	-0.5	0.97752
																															85.3	-0.5	0.97752
																															85.6	-0.5	0.97752
																															85.8	-0.5	0.97752
																															86.1	-0.5	0.97752
																															86.4	-0.5	0.97752
																															86.6	-0.5	0.97752
																															86.9	-0.5	0.97752
																															87.2	-0.5	0.97752
																															87.4	-0.5	0.97752
																															87.7	-0.5	0.97752
																															88	-0.5	0.97752
																															88.2	-0.5	0.97752
																															88.5	-0.5	0.97752
																															88.7	-0.5	0.97752
																															89	-0.5	0.97752
																															89.3	-0.5	0.97752
																															89.5	-0.5	0.97752
																															89.8	-0.5	0.97752
																															90.1	-0.5	0.97752
																															90.3	-0.5	0.97752
																															90.6	-0.5	0.97752
																															90.9	-0.5	0.97752
																															91.1	-0.5	0.97752
																															91.4	-0.5	0.97752
																															91.7	-0.5	0.97752
																															91.9	-0.5	0.97752
																															92.2	-0.5	0.97752
																															92.5	-0.5	0.97752
																															92.7	-0.5	0.97752
																															93	-0.5	0.97752
																															93.3	-0.5	0.97752
																															93.5	-0.5	0.97752
																															93.8	-0.5	0.97752
																															94	-0.5	0.97752
																															94.3	-0.5	0.97752
																															94.6	-0.5	0.97752
																															94.8	-0.5	0.97752
																															95.1	-0.5	0.97752
																															95.4	-0.5	0.97752
																															95.6	-0.5	0.97752
																															95.9	-0.5	0.97752
																															96.2	-0.5	0.97752
																															96.4	-0.5	0.97752
																															96.7	-0.5	0.97752
																															97	-0.5	0.97752
																															97.2	-0.5	0.97752
																															97.5	-0.5	0.97752
																															97.8	-0.5	0.97752
																															98	-0.5	0.97752
																															98.3	-0.5	0.97752
																															98.6	-0.5	0.97752
																															98.8	-0.5	0.97752
																															99.1	-0.5	0.97752
																															99.3	-0.5	0.97752
																															99.6	-0.5	0.97752
																															99.9	-0.5	0.97752
																															100.1	-0.5	0.97752
																															100.4	-0.5	0.97752
																															100.7	-0.5	0.97752
																															100.9	-0.5	0.97752
																															101.2	-0.5	0.97752
																															101.5	-0.5	0.97752
																															101.7	-0.5	0.97752
																															102	-0.5	0.97752
																															102.3	-0.5	0.97752
																															102.5	-0.5	0.97752
																															102.8	-0.5	0.97752
																															103.1	-0.5	0.97752
																															103.3	-0.5	0.97752
																															103.6	-0.5	0.97752
																															103.9	-0.5	0.97752
																															104.1	-0.5	0.97752
																															104.4	-0.5	0.97752
																															104.6	-0.5	0.97752
																															104.9	-0.5	0.97752
																															105.2	-0.5	0.97752
																															105.4	-0.5	0.97752
																															105.7	-0.5	0.97752
																															106	-0.5	0.97752
																															106.2	-0.5	0.97752
																															106.5	-0.5	0.97752
																															106.8	-0.5	0.97752
																															107	-0.5	0.97752
																															107.3	-0.5	0.97752
																															107.6	-0.5	0.97752
																															107.8	-0.5	0.97752
																															108.1	-0.5	0.97752
																															108.4	-0.5	0.97752
																															108.6	-0.5	0.97752
																															108.9	-0.5	0.97752
																															109.2	-0.5	0.97752
																															109.4	-0.5	0.97752
																															109.7	-0.5	0.97752
																															109.9	-0.5	0.97752
																															110.2	-0.5	0.97752
																															110.5	-0.5	0.97752
																															110.7	-0.5	0.97752
																															111	-0.5	0.97752
																															111.3	-0.5	0.97752
																															111.5	-0.5	0.97752
																															111.8	-0.5	0.97752
																															0	-0.4	3.5099
																															1.1	-0.4	3.5099
																															2.2	-0.4	3.5099
																															3.3	-0.4	3.5099
																															4.4	-0.4	3.5099
																															5.4	-0.4	3.5099
																															6.5	-0.4	3.5099
																															7.5	-0.4	3.5099
																															8.5	-0.4	3.5099
																															9.5	-0.4	3.5099
																															10.4	-0.4	3.5099
																															11.4	-0.4	3.5099
																															12.3	-0.4	3.5099
																															13.2	-0.4	3.5099
																															14.1	-0.4	3.5099
																															15	-0.4	3.5099
																															15.9	-0.4	3.5099
																															16.7	-0.4	3.5099
																															17.5	-0.4	3.5099
																															18.4	-0.4	3.5099
																															19.2	-0.4	3.5099
																															20	-0.4	3.5099
																															20.7	-0.4	3.5099
																															21.5	-0.4	3.5099
																															22.2	-0.4	3.5099
																															23	-0.4	3.5099
																															23.7	-0.4	3.5099
																															24.4	-0.4	3.5099
																															25.1	-0.4	3.5099
																															25.8	-0.4	3.5099
																															26.4	-0.4	3.5099
																															27.1	-0.4	3.5099
																															27.8	-0.4	3.5099
																															28.4	-0.4	3.5099
																															29	-0.4	3.5099
																															29.6	-0.4	3.5099
																															30.2	-0.4	3.5099
																															30.8	-0.4	3.5099
																															31.4	-0.4	3.5099
																															32	-0.4	3.5099
																															32.5	-0.4	3.5099
																															33.1	-0.4	3.5099
																															33.6	-0.4	3.5099
																															34.1	-0.4	3.5099
																															34.7	-0.4	3.5099
																															35.2	-0.4	3.5099
																															35.7	-0.4	3.5099
																															36.2	-0.4	3.5099
																															36.6	-0.4	3.5099
																															37.1	-0.4	3.5099
																															37.6	-0.4	3.5099
																															38	-0.4	3.5099
																															38.5	-0.4	3.5099
																															38.9	-0.4	3.5099
																															39.4	-0.4	3.5099
																															39.8	-0.4	3.5099
																															40.2	-0.4	3.5099
																															40.6	-0.4	3.5099
																															41	-0.4	3.5099
																															41.4	-0.4	3.5099
																															41.8	-0.4	3.5099
																															42.2	-0.4	3.5099
																															42.6	-0.4	3.5099
																															42.9	-0.4	3.5099
																															43.3	-0.4	3.5099
																															43.6	-0.4	3.5099
																															44	-0.4	3.5099
																															44.3	-0.4	3.5099
																															44.7	-0.4	3.5099
																															45	-0.4	3.5099
																															45.3	-0.4	3.5099
																															45.6	-0.4	3.5099
																															46	-0.4	3.5099
																															46.3	-0.4	3.5099
																															46.6	-0.4	3.5099
																															46.9	-0.4	3.5099
																															47.2	-0.4	3.5099
																															47.4	-0.4	3.5099
																															47.7	-0.4	3.5099
																															48	-0.4	3.5099
																															48.3	-0.4	3.5099
																															48.5	-0.4	3.5099
																															48.8	-0.4	3.5099
																															49	-0.4	3.5099
																															49.3	-0.4	3.5099
																															49.5	-0.4	3.5099
																															49.8	-0.4	3.5099
																															50	-0.4	3.5099
																															50.3	-0.4	3.5099
																															50.5	-0.4	3.5099
																															50.7	-0.4	3.5099
																															50.9	-0.4	3.5099
																															51.2	-0.4	3.5099
																															51.4	-0.4	3.5099
																															51.6	-0.4	3.5099
																															51.8	-0.4	3.5099
																															52	-0.4	3.5099
																															52.2	-0.4	3.5099
																															52.4	-0.4	3.5099
																															52.6	-0.4	3.5099
																															52.8	-0.4	3.5099
																															52.9	-0.4	3.5099
																															53.1	-0.4	3.5099
																															53.3	-0.4	3.5099
																															53.5	-0.4	3.5099
																															53.6	-0.4	3.5099
																															53.8	-0.4	3.5099
																															54	-0.4	3.5099
																															54.1	-0.4	3.5099
																															54.3	-0.4	3.5099
																															54.5	-0.4	3.5099
																															54.6	-0.4	3.5099
																															54.8	-0.4	3.5099
																															54.9	-0.4	3.5099
																															55.1	-0.4	3.5099
																															55.2	-0.4	3.5099
																															55.3	-0.4	3.5099
																															55.5	-0.4	3.5099
																															55.6	-0.4	3.5099
																															55.7	-0.4	3.5099
																															55.9	-0.4	3.5099
																															56	-0.4	3.5099
																															56.1	-0.4	3.5099
																															56.3	-0.4	3.5099
																															56.4	-0.4	3.5099
																															56.5	-0.4	3.5099
																															56.6	-0.4	3.5099
																															56.7	-0.4	3.5099
																															56.8	-0.4	3.5099
																															57	-0.4	3.5099
																															57.1	-0.4	3.5099
																															57.2	-0.4	3.5099
																															57.3	-0.4	3.5099
																															57.4	-0.4	3.5099
																															57.5	-0.4	3.5099
																															57.6	-0.4	3.5099
																															57.7	-0.4	3.5099
																															57.8	-0.4	3.5099
																															57.9	-0.4	3.5099
																															58	-0.4	3.5099
																															58.1	-0.4	3.5099
																															58.1	-0.4	3.5099
																															58.2	-0.4	3.5099
																															58.3	-0.4	3.5099
																															58.4	-0.4	3.5099
																															58.5	-0.4	3.5099
																															58.6	-0.4	3.5099
																															58.6	-0.4	3.5099
																															58.7	-0.4	3.5099
																															58.8	-0.4	3.5099
																															59.1	-0.4	0.97752
																															59.3	-0.4	0.97752
																															59.6	-0.4	0.97752
																															59.9	-0.4	0.97752
																															60.1	-0.4	0.97752
																															60.4	-0.4	0.97752
																															60.7	-0.4	0.97752
																															60.9	-0.4	0.97752
																															61.2	-0.4	0.97752
																															61.5	-0.4	0.97752
																															61.7	-0.4	0.97752
																															62	-0.4	0.97752
																															62.2	-0.4	0.97752
																															62.5	-0.4	0.97752
																															62.8	-0.4	0.97752
																															63	-0.4	0.97752
																															63.3	-0.4	0.97752
																															63.6	-0.4	0.97752
																															63.8	-0.4	0.97752
																															64.1	-0.4	0.97752
																															64.4	-0.4	0.97752
																															64.6	-0.4	0.97752
																															64.9	-0.4	0.97752
																															65.2	-0.4	0.97752
																															65.4	-0.4	0.97752
																															65.7	-0.4	0.97752
																															66	-0.4	0.97752
																															66.2	-0.4	0.97752
																															66.5	-0.4	0.97752
																															66.8	-0.4	0.97752
																															67	-0.4	0.97752
																															67.3	-0.4	0.97752
																															67.5	-0.4	0.97752
																															67.8	-0.4	0.97752
																															68.1	-0.4	0.97752
																															68.3	-0.4	0.97752
																															68.6	-0.4	0.97752
																															68.9	-0.4	0.97752
																															69.1	-0.4	0.97752
																															69.4	-0.4	0.97752
																															69.7	-0.4	0.97752
																															69.9	-0.4	0.97752
																															70.2	-0.4	0.97752
																															70.5	-0.4	0.97752
																															70.7	-0.4	0.97752
																															71	-0.4	0.97752
																															71.3	-0.4	0.97752
																															71.5	-0.4	0.97752
																															71.8	-0.4	0.97752
																															72.1	-0.4	0.97752
																															72.3	-0.4	0.97752
																															72.6	-0.4	0.97752
																															72.8	-0.4	0.97752
																															73.1	-0.4	0.97752
																															73.4	-0.4	0.97752
																															73.6	-0.4	0.97752
																															73.9	-0.4	0.97752
																															74.2	-0.4	0.97752
																															74.4	-0.4	0.97752
																															74.7	-0.4	0.97752
																															75	-0.4	0.97752
																															75.2	-0.4	0.97752
																															75.5	-0.4	0.97752
																															75.8	-0.4	0.97752
																															76	-0.4	0.97752
																															76.3	-0.4	0.97752
																															76.6	-0.4	0.97752
																															76.8	-0.4	0.97752
																															77.1	-0.4	0.97752
																															77.4	-0.4	0.97752
																															77.6	-0.4	0.97752
																															77.9	-0.4	0.97752
																															78.1	-0.4	0.97752
																															78.4	-0.4	0.97752
																															78.7	-0.4	0.97752
																															78.9	-0.4	0.97752
																															79.2	-0.4	0.97752
																															79.5	-0.4	0.97752
																															79.7	-0.4	0.97752
																															80	-0.4	0.97752
																															80.3	-0.4	0.97752
																															80.5	-0.4	0.97752
																															80.8	-0.4	0.97752
																															81.1	-0.4	0.97752
																															81.3	-0.4	0.97752
																															81.6	-0.4	0.97752
																															81.9	-0.4	0.97752
																															82.1	-0.4	0.97752
																															82.4	-0.4	0.97752
																															82.7	-0.4	0.97752
																															82.9	-0.4	0.97752
																															83.2	-0.4	0.97752
																															83.4	-0.4	0.97752
																															83.7	-0.4	0.97752
																															84	-0.4	0.97752
																															84.2	-0.4	0.97752
																															84.5	-0.4	0.97752
																															84.8	-0.4	0.97752
																															85	-0.4	0.97752
																															85.3	-0.4	0.97752
																															85.6	-0.4	0.97752
																															85.8	-0.4	0.97752
																															86.1	-0.4	0.97752
																															86.4	-0.4	0.97752
																															86.6	-0.4	0.97752
																															86.9	-0.4	0.97752
																															87.2	-0.4	0.97752
																															87.4	-0.4	0.97752
																															87.7	-0.4	0.97752
																															88	-0.4	0.97752
																															88.2	-0.4	0.97752
																															88.5	-0.4	0.97752
																															88.7	-0.4	0.97752
																															89	-0.4	0.97752
																															89.3	-0.4	0.97752
																															89.5	-0.4	0.97752
																															89.8	-0.4	0.97752
																															90.1	-0.4	0.97752
																															90.3	-0.4	0.97752
																															90.6	-0.4	0.97752
																															90.9	-0.4	0.97752
																															91.1	-0.4	0.97752
																															91.4	-0.4	0.97752
																															91.7	-0.4	0.97752
																															91.9	-0.4	0.97752
																															92.2	-0.4	0.97752
																															92.5	-0.4	0.97752
																															92.7	-0.4	0.97752
																															93	-0.4	0.97752
																															93.3	-0.4	0.97752
																															93.5	-0.4	0.97752
																															93.8	-0.4	0.97752
																															94	-0.4	0.97752
																															94.3	-0.4	0.97752
																															94.6	-0.4	0.97752
																															94.8	-0.4	0.97752
																															95.1	-0.4	0.97752
																															95.4	-0.4	0.97752
																															95.6	-0.4	0.97752
																															95.9	-0.4	0.97752
																															96.2	-0.4	0.97752
																															96.4	-0.4	0.97752
																															96.7	-0.4	0.97752
																															97	-0.4	0.97752
																															97.2	-0.4	0.97752
																															97.5	-0.4	0.97752
																															97.8	-0.4	0.97752
																															98	-0.4	0.97752
																															98.3	-0.4	0.97752
																															98.6	-0.4	0.97752
																															98.8	-0.4	0.97752
																															99.1	-0.4	0.97752
																															99.3	-0.4	0.97752
																															99.6	-0.4	0.97752
																															99.9	-0.4	0.97752
																															100.1	-0.4	0.97752
																															100.4	-0.4	0.97752
																															100.7	-0.4	0.97752
																															100.9	-0.4	0.97752
																															101.2	-0.4	0.97752
																															101.5	-0.4	0.97752
																															101.7	-0.4	0.97752
																															102	-0.4	0.97752
																															102.3	-0.4	0.97752
																															102.5	-0.4	0.97752
																															102.8	-0.4	0.97752
																															103.1	-0.4	0.97752
																															103.3	-0.4	0.97752
																															103.6	-0.4	0.97752
																															103.9	-0.4	0.97752
																															104.1	-0.4	0.97752
																															104.4	-0.4	0.97752
																															104.6	-0.4	0.97752
																															104.9	-0.4	0.97752
																															105.2	-0.4	0.97752
																															105.4	-0.4	0.97752
																															105.7	-0.4	0.97752
																															106	-0.4	0.97752
																															106.2	-0.4	0.97752
																															106.5	-0.4	0.97752
																															106.8	-0.4	0.97752
																															107	-0.4	0.97752
																															107.3	-0.4	0.97752
																															107.6	-0.4	0.97752
																															107.8	-0.4	0.97752
																															108.1	-0.4	0.97752
																															108.4	-0.4	0.97752
																															108.6	-0.4	0.97752
																															108.9	-0.4	0.97752
																															109.2	-0.4	0.97752
																															109.4	-0.4	0.97752
																															109.7	-0.4	0.97752
																															109.9	-0.4	0.97752
																															110.2	-0.4	0.97752
																															110.5	-0.4	0.97752
																															110.7	-0.4	0.97752
																															111	-0.4	0.97752
																															111.3	-0.4	0.97752
																															111.5	-0.4	0.97752
																															111.8	-0.4	0.97752
																															0	-0.3	3.5099
																															1.1	-0.3	3.5099
																															2.2	-0.3	3.5099
																															3.3	-0.3	3.5099
																															4.4	-0.3	3.5099
																															5.4	-0.3	3.5099
																															6.5	-0.3	3.5099
																															7.5	-0.3	3.5099
																															8.5	-0.3	3.5099
																															9.5	-0.3	3.5099
																															10.4	-0.3	3.5099
																															11.4	-0.3	3.5099
																															12.3	-0.3	3.5099
																															13.2	-0.3	3.5099
																															14.1	-0.3	3.5099
																															15	-0.3	3.5099
																															15.9	-0.3	3.5099
																															16.7	-0.3	3.5099
																															17.5	-0.3	3.5099
																															18.4	-0.3	3.5099
																															19.2	-0.3	3.5099
																															20	-0.3	3.5099
																															20.7	-0.3	3.5099
																															21.5	-0.3	3.5099
																															22.2	-0.3	3.5099
																															23	-0.3	3.5099
																															23.7	-0.3	3.5099
																															24.4	-0.3	3.5099
																															25.1	-0.3	3.5099
																															25.8	-0.3	3.5099
																															26.4	-0.3	3.5099
																															27.1	-0.3	3.5099
																															27.8	-0.3	3.5099
																															28.4	-0.3	3.5099
																															29	-0.3	3.5099
																															29.6	-0.3	3.5099
																															30.2	-0.3	3.5099
																															30.8	-0.3	3.5099
																															31.4	-0.3	3.5099
																															32	-0.3	3.5099
																															32.5	-0.3	3.5099
																															33.1	-0.3	3.5099
																															33.6	-0.3	3.5099
																															34.1	-0.3	3.5099
																															34.7	-0.3	3.5099
																															35.2	-0.3	3.5099
																															35.7	-0.3	3.5099
																															36.2	-0.3	3.5099
																															36.6	-0.3	3.5099
																															37.1	-0.3	3.5099
																															37.6	-0.3	3.5099
																															38	-0.3	3.5099
																															38.5	-0.3	3.5099
																															38.9	-0.3	3.5099
																															39.4	-0.3	3.5099
																															39.8	-0.3	3.5099
																															40.2	-0.3	3.5099
																															40.6	-0.3	3.5099
																															41	-0.3	3.5099
																															41.4	-0.3	3.5099
																															41.8	-0.3	3.5099
																															42.2	-0.3	3.5099
																															42.6	-0.3	3.5099
																															42.9	-0.3	3.5099
																															43.3	-0.3	3.5099
																															43.6	-0.3	3.5099
																															44	-0.3	3.5099
																															44.3	-0.3	3.5099
																															44.7	-0.3	3.5099
																															45	-0.3	3.5099
																															45.3	-0.3	3.5099
																															45.6	-0.3	3.5099
																															46	-0.3	3.5099
																															46.3	-0.3	3.5099
																															46.6	-0.3	3.5099
																															46.9	-0.3	3.5099
																															47.2	-0.3	3.5099
																															47.4	-0.3	3.5099
																															47.7	-0.3	3.5099
																															48	-0.3	3.5099
																															48.3	-0.3	3.5099
																															48.5	-0.3	3.5099
																															48.8	-0.3	3.5099
																															49	-0.3	3.5099
																															49.3	-0.3	3.5099
																															49.5	-0.3	3.5099
																															49.8	-0.3	3.5099
																															50	-0.3	3.5099
																															50.3	-0.3	3.5099
																															50.5	-0.3	3.5099
																															50.7	-0.3	3.5099
																															50.9	-0.3	3.5099
																															51.2	-0.3	3.5099
																															51.4	-0.3	3.5099
																															51.6	-0.3	3.5099
																															51.8	-0.3	3.5099
																															52	-0.3	3.5099
																															52.2	-0.3	3.5099
																															52.4	-0.3	3.5099
																															52.6	-0.3	3.5099
																															52.8	-0.3	3.5099
																															52.9	-0.3	3.5099
																															53.1	-0.3	3.5099
																															53.3	-0.3	3.5099
																															53.5	-0.3	3.5099
																															53.6	-0.3	3.5099
																															53.8	-0.3	3.5099
																															54	-0.3	3.5099
																															54.1	-0.3	3.5099
																															54.3	-0.3	3.5099
																															54.5	-0.3	3.5099
																															54.6	-0.3	3.5099
																															54.8	-0.3	3.5099
																															54.9	-0.3	3.5099
																															55.1	-0.3	3.5099
																															55.2	-0.3	3.5099
																															55.3	-0.3	3.5099
																															55.5	-0.3	3.5099
																															55.6	-0.3	3.5099
																															55.7	-0.3	3.5099
																															55.9	-0.3	3.5099
																															56	-0.3	3.5099
																															56.1	-0.3	3.5099
																															56.3	-0.3	3.5099
																															56.4	-0.3	3.5099
																															56.5	-0.3	3.5099
																															56.6	-0.3	3.5099
																															56.7	-0.3	3.5099
																															56.8	-0.3	3.5099
																															57	-0.3	3.5099
																															57.1	-0.3	3.5099
																															57.2	-0.3	3.5099
																															57.3	-0.3	3.5099
																															57.4	-0.3	3.5099
																															57.5	-0.3	3.5099
																															57.6	-0.3	3.5099
																															57.7	-0.3	3.5099
																															57.8	-0.3	3.5099
																															57.9	-0.3	3.5099
																															58	-0.3	3.5099
																															58.1	-0.3	3.5099
																															58.1	-0.3	3.5099
																															58.2	-0.3	3.5099
																															58.3	-0.3	3.5099
																															58.4	-0.3	3.5099
																															58.5	-0.3	3.5099
																															58.6	-0.3	3.5099
																															58.6	-0.3	3.5099
																															58.7	-0.3	3.5099
																															58.8	-0.3	3.5099
																															59.1	-0.3	0.97752
																															59.3	-0.3	0.97752
																															59.6	-0.3	0.97752
																															59.9	-0.3	0.97752
																															60.1	-0.3	0.97752
																															60.4	-0.3	0.97752
																															60.7	-0.3	0.97752
																															60.9	-0.3	0.97752
																															61.2	-0.3	0.97752
																															61.5	-0.3	0.97752
																															61.7	-0.3	0.97752
																															62	-0.3	0.97752
																															62.2	-0.3	0.97752
																															62.5	-0.3	0.97752
																															62.8	-0.3	0.97752
																															63	-0.3	0.97752
																															63.3	-0.3	0.97752
																															63.6	-0.3	0.97752
																															63.8	-0.3	0.97752
																															64.1	-0.3	0.97752
																															64.4	-0.3	0.97752
																															64.6	-0.3	0.97752
																															64.9	-0.3	0.97752
																															65.2	-0.3	0.97752
																															65.4	-0.3	0.97752
																															65.7	-0.3	0.97752
																															66	-0.3	0.97752
																															66.2	-0.3	0.97752
																															66.5	-0.3	0.97752
																															66.8	-0.3	0.97752
																															67	-0.3	0.97752
																															67.3	-0.3	0.97752
																															67.5	-0.3	0.97752
																															67.8	-0.3	0.97752
																															68.1	-0.3	0.97752
																															68.3	-0.3	0.97752
																															68.6	-0.3	0.97752
																															68.9	-0.3	0.97752
																															69.1	-0.3	0.97752
																															69.4	-0.3	0.97752
																															69.7	-0.3	0.97752
																															69.9	-0.3	0.97752
																															70.2	-0.3	0.97752
																															70.5	-0.3	0.97752
																															70.7	-0.3	0.97752
																															71	-0.3	0.97752
																															71.3	-0.3	0.97752
																															71.5	-0.3	0.97752
																															71.8	-0.3	0.97752
																															72.1	-0.3	0.97752
																															72.3	-0.3	0.97752
																															72.6	-0.3	0.97752
																															72.8	-0.3	0.97752
																															73.1	-0.3	0.97752
																															73.4	-0.3	0.97752
																															73.6	-0.3	0.97752
																															73.9	-0.3	0.97752
																															74.2	-0.3	0.97752
																															74.4	-0.3	0.97752
																															74.7	-0.3	0.97752
																															75	-0.3	0.97752
																															75.2	-0.3	0.97752
																															75.5	-0.3	0.97752
																															75.8	-0.3	0.97752
																															76	-0.3	0.97752
																															76.3	-0.3	0.97752
																															76.6	-0.3	0.97752
																															76.8	-0.3	0.97752
																															77.1	-0.3	0.97752
																															77.4	-0.3	0.97752
																															77.6	-0.3	0.97752
																															77.9	-0.3	0.97752
																															78.1	-0.3	0.97752
																															78.4	-0.3	0.97752
																															78.7	-0.3	0.97752
																															78.9	-0.3	0.97752
																															79.2	-0.3	0.97752
																															79.5	-0.3	0.97752
																															79.7	-0.3	0.97752
																															80	-0.3	0.97752
																															80.3	-0.3	0.97752
																															80.5	-0.3	0.97752
																															80.8	-0.3	0.97752
																															81.1	-0.3	0.97752
																															81.3	-0.3	0.97752
																															81.6	-0.3	0.97752
																															81.9	-0.3	0.97752
																															82.1	-0.3	0.97752
																															82.4	-0.3	0.97752
																															82.7	-0.3	0.97752
																															82.9	-0.3	0.97752
																															83.2	-0.3	0.97752
																															83.4	-0.3	0.97752
																															83.7	-0.3	0.97752
																															84	-0.3	0.97752
																															84.2	-0.3	0.97752
																															84.5	-0.3	0.97752
[truncated: 68,003 more rows]

## Sheet: Fig3
	# Run	111	wavelength_A	0.6888	P_Gpa = 183 (17)		T_K = 2640 (350)				# Run	266	wavelength_A	0.6888	P_Gpa = 67(7)	T_K = 1960(115)					# Run	112	wavelength_A	0.6888	P = 26(3)GPa	T = 930 (43) K
Figure 3a	Q_1_per_A	Iobs	Icalc	Diff	Q_tick	Bragg_tick	Phase			Figure 3b	Q_1_per_A	Iobs	Icalc	Diff	Q_tick	Bragg_tick	Phase			Figure 3c	Q_1_per_A	Iobs	Icalc	Diff	Q_tick	Bragg_tick	Phase
	2.5014	100.281	100.248	-28.477	5.36002	-3	Diamond				2.50137	10.94	10.78	0.17	4.95473	-3	Diamond				2.50137	11.05	11.71	-0.65	2.95802	-1	BCC
	2.50304	100.281	100.248	-28.478	3.28225	-3	Diamond				2.5031	10.75	10.78	-0.03	3.03418	-3	Diamond				2.5031	10.79	11.72	-0.93	4.18336	-1	BCC
	2.50468	100.268	100.248	-28.492	6.68803	-2	HCP				2.50468	10.69	10.78	-0.09	6.21523	-2	FCC				2.50468	10.63	11.73	-1.1	5.1235	-1	BCC
	2.50632	100.235	100.248	-28.525	6.52345	-2	HCP				2.50626	10.42	10.79	-0.36	5.95061	-2	FCC				2.50626	10.96	11.74	-0.78	5.91613	-1	BCC
	2.50794	100.409	100.248	-28.352	6.4033	-2	HCP				2.50799	10.68	10.79	-0.11	5.07474	-2	FCC				2.50799	11.4	11.75	-0.35	6.61435	-1	BCC
	2.50958	100.442	100.248	-28.32	6.30555	-2	HCP				2.50957	10.45	10.79	-0.34	4.51778	-1	BCC				2.50957	11.34	11.76	-0.42	3.1263	-4	Diamond
	2.51123	100.388	100.248	-28.375	5.92456	-2	HCP				2.51115	10.42	10.79	-0.37	3.10763	-2	FCC				2.51115	11.3	11.78	-0.48	5.10531	-4	Diamond
	2.51285	100.274	100.248	-28.489	5.46082	-2	HCP				2.51288	10.41	10.8	-0.38	6.38913	-1	BCC				2.51288	11.2	11.79	-0.59	5.98656	-4	Diamond
	2.51449	100.071	100.248	-28.693	3.56873	-2	HCP				2.51446	10.34	10.8	-0.46	5.53324	-1	BCC				2.51446	10.72	11.8	-1.08	6.25263	-4	Diamond
	2.51613	99.725	100.248	-29.039	6.28508	-3	Diamond				2.51619	10.43	10.8	-0.37	5.80984	-3	Diamond				2.51619	10.5	11.81	-1.31
	2.51777	99.831	100.248	-28.934	3.34409	-2	HCP				2.51777	10.56	10.81	-0.25	3.19466	-1	BCC				2.51777	10.51	11.82	-1.31
	2.51939	100.061	100.248	-28.705	3.1528	-2	HCP				2.51935	10.67	10.81	-0.14	3.5884	-2	FCC				2.51935	10.83	11.83	-1
	2.52103	100.34	100.248	-28.426	6.68625	-1	FCC				2.52108	10.78	10.81	-0.03	6.06831	-3	Diamond				2.52108	11.23	11.85	-0.61
	2.52267	100.693	100.248	-28.074	6.40166	-1	FCC				2.52266	10.83	10.81	0.02							2.52266	11.59	11.86	-0.27
	2.5243	100.472	100.248	-28.296	5.4593	-1	FCC				2.52423	10.87	10.82	0.05							2.52423	11.37	11.87	-0.5
	2.52594	100.23	100.248	-28.538	3.86036	-1	FCC				2.52597	10.63	10.82	-0.19							2.52597	11.73	11.88	-0.16
	2.52758	100.057	100.248	-28.712	3.34315	-1	FCC				2.52754	10.85	10.82	0.03							2.52754	12.1	11.89	0.2
	2.52922	100.177	100.248	-28.593	4.59595	-2	HCP				2.52928	10.77	10.83	-0.06							2.52928	12.02	11.91	0.11
	2.53084	100.196	100.248	-28.575	6.56461	-3	Diamond				2.53086	11.12	10.83	0.29							2.53086	11.95	11.92	0.04
	2.53248	100.198	100.248	-28.573							2.53243	11.03	10.83	0.2							2.53243	11.56	11.93	-0.37
	2.53412	100.346	100.248	-28.426							2.53417	11.24	10.84	0.41							2.53417	11.03	11.94	-0.92
	2.53576	100.274	100.248	-28.498							2.53574	11.21	10.84	0.37							2.53574	11.33	11.96	-0.62
	2.53738	100.284	100.248	-28.49							2.53732	11.3	10.84	0.45							2.53732	11.46	11.97	-0.51
	2.53902	100.032	100.248	-28.743							2.53905	11.34	10.85	0.5							2.53905	11.92	11.98	-0.06
	2.54066	100.075	100.248	-28.7							2.54063	11.37	10.85	0.52							2.54063	11.7	11.99	-0.29
	2.54229	99.994	100.248	-28.782							2.54237	11.26	10.85	0.41							2.54237	11.69	12	-0.31
	2.54393	100.205	100.248	-28.571							2.54394	10.81	10.86	-0.05							2.54394	11.55	12.02	-0.47
	2.54557	100.243	100.248	-28.534							2.54552	10.69	10.86	-0.17							2.54552	11.48	12.03	-0.55
	2.5472	100.275	100.248	-28.504							2.54725	10.52	10.86	-0.35							2.54725	11.82	12.04	-0.22
	2.54883	100.195	100.248	-28.584							2.54883	10.74	10.87	-0.12							2.54883	11.64	12.06	-0.42
	2.55047	100.082	100.248	-28.698							2.55041	10.73	10.87	-0.14							2.55041	11.45	12.07	-0.61
	2.55211	100.08	100.248	-28.701							2.55214	10.33	10.87	-0.54							2.55214	11.84	12.08	-0.24
	2.55375	99.99	100.256	-28.792							2.55372	10.26	10.88	-0.61							2.55372	11.4	12.09	-0.7
	2.55537	100.145	100.264	-28.638							2.55545	10.15	10.88	-0.73							2.55545	11.4	12.11	-0.7
	2.55701	100.141	100.264	-28.643							2.55703	10.26	10.88	-0.63							2.55703	11.43	12.12	-0.69
	2.55865	100.173	100.264	-28.612							2.5586	10.45	10.89	-0.43							2.5586	11.58	12.13	-0.55
	2.56027	100.115	100.264	-28.671							2.56034	11.06	10.89	0.17							2.56034	11.71	12.15	-0.44
	2.56191	100.203	100.264	-28.584							2.56191	11.29	10.9	0.39							2.56191	11.51	12.17	-0.66
	2.56355	100.178	100.264	-28.61							2.56349	11.35	10.9	0.45							2.56349	11.31	12.19	-0.88
	2.56519	100.17	100.264	-28.618							2.56522	11.01	10.9	0.1							2.56522	11.32	12.21	-0.89
	2.56682	100.227	100.264	-28.563							2.5668	10.65	10.91	-0.25							2.5668	11.63	12.22	-0.59
	2.56845	100.117	100.264	-28.674							2.56853	10.77	10.91	-0.14							2.56838	11.62	12.24	-0.62
	2.57009	100.05	100.264	-28.742							2.57011	10.93	10.91	0.02							2.57011	11.69	12.26	-0.57
	2.57172	100.105	100.264	-28.688							2.57169	11.5	10.92	0.58							2.57169	11.6	12.28	-0.68
	2.57336	100.109	100.264	-28.685							2.57342	11.24	10.92	0.32							2.57342	11.57	12.3	-0.73
	2.575	100.199	100.264	-28.596							2.575	11.29	10.93	0.36							2.575	11.17	12.32	-1.14
	2.57664	100.289	100.264	-28.507							2.57657	11.27	10.93	0.34							2.57657	11.2	12.33	-1.14
	2.57826	100.415	100.264	-28.382							2.5783	11.26	10.93	0.32							2.5783	11.7	12.35	-0.66
	2.5799	100.455	100.264	-28.343							2.57988	11.45	10.94	0.51							2.57988	12.23	12.37	-0.14
	2.58154	100.419	100.264	-28.38							2.58146	11.12	10.94	0.18							2.58146	12.64	12.39	0.25
	2.58318	100.262	100.272	-28.538							2.58319	10.88	10.94	-0.06							2.58319	12.85	12.41	0.44
	2.5848	100.176	100.281	-28.625							2.58477	10.8	10.95	-0.15							2.58477	12.44	12.43	0.01
	2.58644	100.234	100.281	-28.568							2.5865	10.78	10.95	-0.17							2.5865	12.07	12.45	-0.38
	2.58808	100.346	100.281	-28.457							2.58808	10.9	10.96	-0.06							2.58808	12.2	12.47	-0.27
	2.5897	100.368	100.281	-28.436							2.58965	11.29	10.96	0.33							2.58965	11.72	12.49	-0.76
	2.59134	100.272	100.281	-28.533							2.59139	11.25	10.97	0.28							2.59139	11.89	12.51	-0.62
	2.59298	100.166	100.281	-28.64							2.59296	11.11	10.97	0.14							2.59296	11.88	12.53	-0.64
	2.59462	100.006	100.281	-28.801							2.59454	10.97	10.97	0							2.59454	11.71	12.54	-0.84
	2.59624	99.98	100.281	-28.828							2.59627	10.7	10.98	-0.28							2.59627	11.53	12.56	-1.03
	2.59788	99.99	100.281	-28.819							2.59785	10.74	10.98	-0.25							2.59785	11.45	12.58	-1.13
	2.59952	99.924	100.281	-28.886							2.59958	10.99	10.99	0							2.59958	11.52	12.6	-1.08
	2.60116	99.859	100.281	-28.953							2.60116	10.98	10.99	-0.01							2.60116	11.89	12.62	-0.73
	2.60278	99.833	100.281	-28.979							2.60273	10.97	10.99	-0.03							2.60273	11.65	12.64	-1
	2.60442	100.057	100.281	-28.756							2.60447	10.99	11	-0.01							2.60447	11.78	12.66	-0.89
	2.60606	100.493	100.287	-28.321							2.60604	10.79	11	-0.22							2.60604	12.12	12.68	-0.56
	2.60768	100.744	100.298	-28.071							2.60762	10.51	11.01	-0.5							2.60762	12.04	12.7	-0.66
	2.60932	100.895	100.298	-27.922							2.60935	10.69	11.01	-0.32							2.60935	12.49	12.72	-0.23
	2.61096	100.954	100.298	-27.863							2.61093	10.63	11.02	-0.39							2.61093	12.46	12.74	-0.29
	2.6126	100.846	100.298	-27.972							2.61266	11.01	11.02	-0.01							2.61266	12.57	12.76	-0.19
	2.61422	100.593	100.298	-28.227							2.61423	11.11	11.03	0.09							2.61423	12.72	12.79	-0.07
	2.61586	100.59	100.298	-28.23							2.61581	10.79	11.03	-0.24							2.61581	12.57	12.81	-0.24
	2.6175	100.435	100.298	-28.387							2.61754	10.84	11.04	-0.19							2.61754	12.41	12.83	-0.42
	2.61912	100.43	100.298	-28.393							2.61912	10.98	11.04	-0.06							2.61912	12.03	12.85	-0.82
	2.62076	100.236	100.298	-28.587							2.62069	10.98	11.05	-0.07							2.62069	11.63	12.87	-1.23
	2.6224	100.083	100.298	-28.742							2.62243	10.95	11.05	-0.1							2.62243	11.69	12.89	-1.2
	2.62404	100.196	100.298	-28.63							2.624	11	11.06	-0.06							2.624	11.87	12.91	-1.04
	2.62566	100.377	100.298	-28.45							2.62574	10.8	11.06	-0.26							2.62574	11.86	12.93	-1.08
	2.6273	100.495	100.298	-28.333							2.62731	10.82	11.06	-0.25							2.62731	11.76	12.95	-1.2
	2.62893	100.465	100.298	-28.365							2.62889	11.17	11.07	0.1							2.62889	11.67	12.97	-1.31
	2.63057	100.349	100.298	-28.481							2.63062	11.17	11.08	0.09							2.63062	11.75	13	-1.24
	2.6322	100.149	100.31	-28.682							2.6322	11.4	11.08	0.32							2.6322	11.58	13.02	-1.44
	2.63383	100.115	100.314	-28.717							2.63377	11.38	11.09	0.29							2.63377	11.89	13.04	-1.15
	2.63547	100.145	100.314	-28.689							2.63551	11.34	11.1	0.25							2.63551	12.49	13.06	-0.57
	2.6371	100.257	100.314	-28.578							2.63708	11.26	11.1	0.15							2.63708	12.65	13.08	-0.43
	2.63873	100.34	100.314	-28.496							2.63881	11.07	11.11	-0.04							2.63881	12.74	13.11	-0.37
	2.64037	100.341	100.314	-28.496							2.64039	10.96	11.12	-0.16							2.64039	12.69	13.13	-0.44
	2.64201	100.357	100.314	-28.481							2.64196	11.03	11.12	-0.09							2.64196	12.16	13.15	-0.99
	2.64363	100.381	100.314	-28.458							2.6437	10.97	11.13	-0.16							2.6437	12.02	13.17	-1.15
	2.64527	100.239	100.314	-28.601							2.64527	10.92	11.14	-0.22							2.64527	12.07	13.2	-1.13
	2.64691	100.124	100.314	-28.718							2.64685	10.51	11.14	-0.64							2.64685	12.37	13.22	-0.84
	2.64855	100.082	100.314	-28.761							2.64858	10.6	11.15	-0.55							2.64858	12.71	13.24	-0.54
	2.65017	99.913	100.314	-28.931							2.65015	10.7	11.16	-0.46							2.65015	12.75	13.27	-0.51
	2.65181	100.066	100.314	-28.779							2.65173	10.57	11.17	-0.6							2.65173	12.58	13.29	-0.71
	2.65345	100.081	100.314	-28.765							2.65346	10.55	11.17	-0.63							2.65346	12.15	13.31	-1.16
	2.65507	100.222	100.324	-28.625							2.65504	10.43	11.18	-0.75							2.65504	12.02	13.34	-1.31
	2.65671	100.483	100.331	-28.365							2.65677	10.41	11.19	-0.78							2.65677	12.26	13.36	-1.1
	2.65835	100.556	100.331	-28.293							2.65835	10.79	11.2	-0.4							2.65835	12.73	13.38	-0.65
	2.65998	100.41	100.331	-28.44							2.65992	11.16	11.2	-0.04							2.65992	12.69	13.41	-0.72
	2.66161	100.057	100.331	-28.795							2.66165	11.13	11.21	-0.08							2.66165	13.07	13.43	-0.36
	2.66324	99.831	100.331	-29.022							2.66323	11.19	11.22	-0.03							2.66323	13.14	13.46	-0.32
	2.66488	99.897	100.331	-28.957							2.6648	11.34	11.23	0.11							2.6648	13.17	13.48	-0.32
	2.6665	100.148	100.331	-28.707							2.66654	11.16	11.23	-0.08							2.66654	13.39	13.51	-0.11
	2.66814	100.369	100.331	-28.487							2.66811	11.09	11.24	-0.15							2.66811	13.31	13.53	-0.23
	2.66978	100.329	100.331	-28.529							2.66984	11.35	11.25	0.1							2.66984	13.07	13.56	-0.48
	2.67142	100.197	100.331	-28.662							2.67142	11.25	11.26	-0.01							2.67142	12.92	13.58	-0.66
	2.67304	100.249	100.331	-28.611							2.67299	11.35	11.27	0.09							2.67299	12.76	13.61	-0.84
	2.67468	100.329	100.331	-28.532							2.67473	11.02	11.27	-0.25							2.67473	12.8	13.63	-0.83
	2.67632	100.298	100.331	-28.564							2.6763	10.89	11.28	-0.4							2.6763	13.49	13.66	-0.17
	2.67795	100.28	100.331	-28.584							2.67787	10.73	11.29	-0.56							2.67787	13.51	13.69	-0.17
	2.67958	100.432	100.335	-28.433							2.67961	10.92	11.3	-0.38							2.67961	13.51	13.71	-0.2
	2.68121	100.283	100.347	-28.583							2.68118	11.16	11.31	-0.14							2.68118	13.29	13.74	-0.45
	2.68285	100.292	100.347	-28.575							2.68291	11.3	11.31	-0.01							2.68291	12.41	13.77	-1.35
	2.68447	100.217	100.347	-28.652							2.68449	11.28	11.32	-0.04							2.68449	12.06	13.79	-1.74
	2.68611	100.023	100.347	-28.847							2.68606	11.09	11.33	-0.24							2.68606	12.16	13.82	-1.66
	2.68775	100.17	100.347	-28.701							2.6878	11.02	11.34	-0.32							2.6878	13	13.85	-0.85
	2.68939	100.18	100.347	-28.692							2.68937	10.73	11.35	-0.62							2.68937	14.1	13.88	0.22
	2.69101	100.346	100.347	-28.527							2.69095	10.39	11.36	-0.97							2.69095	14.9	13.9	0.99
	2.69265	100.552	100.347	-28.323							2.69268	10.38	11.37	-0.99							2.69268	14.61	13.93	0.68
	2.69428	100.541	100.347	-28.335							2.69425	10.28	11.37	-1.09							2.69425	14.5	13.96	0.53
	2.69592	100.649	100.347	-28.228							2.69598	10.59	11.38	-0.79							2.69598	14.53	13.99	0.54
	2.69754	100.51	100.347	-28.369							2.69756	10.99	11.39	-0.4							2.69756	14.03	14.02	0.01
	2.69918	100.488	100.347	-28.392							2.69913	10.95	11.4	-0.45							2.69913	14.22	14.05	0.17
	2.70082	100.5	100.347	-28.381							2.70086	11.1	11.41	-0.31							2.70086	14.37	14.08	0.29
	2.70244	100.171	100.349	-28.711							2.70244	10.73	11.42	-0.69							2.70244	14.39	14.11	0.28
	2.70408	100.176	100.361	-28.708							2.70402	10.69	11.43	-0.74							2.70402	14.51	14.14	0.37
	2.70572	100.217	100.364	-28.668							2.70575	10.78	11.44	-0.66							2.70575	14.23	14.17	0.06
	2.70735	100.172	100.364	-28.714							2.70732	10.73	11.45	-0.72							2.70732	13.76	14.2	-0.44
	2.70897	100.327	100.364	-28.561							2.70905	10.75	11.46	-0.7							2.70905	14.27	14.23	0.04
	2.71061	100.473	100.364	-28.415							2.71063	10.62	11.47	-0.85							2.71063	14.94	14.26	0.67
	2.71225	100.452	100.364	-28.438							2.7122	10.68	11.48	-0.8							2.7122	14.95	14.3	0.65
	2.71387	100.521	100.364	-28.37							2.71393	10.72	11.48	-0.77							2.71393	15.15	14.33	0.82
	2.71551	100.594	100.364	-28.299							2.71551	10.67	11.49	-0.82							2.71551	14.59	14.36	0.23
	2.71714	100.408	100.364	-28.486							2.71708	10.85	11.5	-0.65							2.71708	14.56	14.39	0.16
	2.71878	100.267	100.364	-28.628							2.71881	10.74	11.51	-0.77							2.71881	14.47	14.43	0.05
	2.7204	99.967	100.364	-28.93							2.72039	10.74	11.52	-0.78							2.72039	14.29	14.46	-0.17
	2.72204	99.992	100.364	-28.906							2.72212	10.8	11.53	-0.73							2.72196	13.97	14.5	-0.53
	2.72368	100.058	100.366	-28.841							2.72369	10.64	11.55	-0.9							2.72369	14.37	14.53	-0.16
	2.72532	99.967	100.379	-28.934							2.72527	10.64	11.56	-0.92							2.72527	14.3	14.57	-0.26
	2.72694	99.969	100.38	-28.933							2.727	10.67	11.57	-0.89							2.727	14.68	14.6	0.08
	2.72857	99.991	100.38	-28.912							2.72857	10.9	11.58	-0.67							2.72857	14.4	14.64	-0.24
	2.73021	100.027	100.38	-28.877							2.73015	10.96	11.59	-0.62							2.73015	14.27	14.67	-0.41
	2.73183	100.223	100.38	-28.683							2.73188	10.76	11.6	-0.83							2.73188	14.47	14.71	-0.24
	2.73347	100.235	100.38	-28.673							2.73345	10.26	11.61	-1.35							2.73345	14.35	14.75	-0.4
	2.73511	100.235	100.38	-28.674							2.73503	10.26	11.62	-1.36							2.73503	15.34	14.79	0.56
	2.73674	100.489	100.38	-28.421							2.73676	10.36	11.63	-1.27							2.73676	15.16	14.82	0.34
	2.73836	100.395	100.38	-28.516							2.73833	10.63	11.64	-1.01							2.73833	14.89	14.86	0.03
	2.74	100.477	100.38	-28.435							2.74006	10.76	11.65	-0.89							2.74006	14.77	14.9	-0.14
	2.74164	100.264	100.38	-28.649							2.74164	11.01	11.66	-0.65							2.74164	13.76	14.94	-1.18
	2.74328	100.06	100.38	-28.853							2.74321	10.81	11.68	-0.87							2.74321	13.69	14.98	-1.29
	2.7449	100.096	100.38	-28.819							2.74494	10.7	11.69	-1							2.74494	13.71	15.02	-1.31
	2.74653	100.074	100.381	-28.841							2.74652	10.76	11.7	-0.95							2.74652	14.11	15.07	-0.96
	2.74817	100.171	100.393	-28.745							2.74809	10.57	11.71	-1.14							2.74809	14.53	15.11	-0.58
	2.74979	100.232	100.397	-28.685							2.74982	10.83	11.73	-0.9							2.74982	14.48	15.15	-0.67
	2.75143	100.042	100.397	-28.876							2.7514	10.86	11.74	-0.88							2.7514	14.25	15.19	-0.94
	2.75307	99.982	100.397	-28.937							2.75313	10.85	11.75	-0.9							2.75313	14.33	15.23	-0.9
	2.7547	100.026	100.397	-28.894							2.7547	10.77	11.76	-0.99							2.7547	14.62	15.27	-0.65
	2.75632	100.233	100.397	-28.687							2.75628	10.4	11.78	-1.37							2.75628	15.06	15.31	-0.26
	2.75796	100.323	100.397	-28.598							2.75801	10.39	11.79	-1.4							2.75801	15.38	15.36	0.03
	2.7596	100.381	100.397	-28.541							2.75958	10.45	11.8	-1.35							2.75958	15.64	15.4	0.24
	2.76122	100.35	100.397	-28.572							2.76116	10.62	11.81	-1.19							2.76116	15.21	15.44	-0.23
	2.76286	100.187	100.397	-28.737							2.76289	10.72	11.83	-1.11							2.76289	14.86	15.48	-0.62
	2.76449	100.176	100.397	-28.748							2.76446	10.78	11.84	-1.06							2.76446	15.03	15.53	-0.5
	2.76613	100.336	100.397	-28.59							2.76619	11.05	11.86	-0.8							2.76619	15.61	15.57	0.03
	2.76775	100.463	100.397	-28.463							2.76776	11.08	11.87	-0.79							2.76776	15.84	15.62	0.22
	2.76939	100.633	100.397	-28.295							2.76934	11.14	11.88	-0.75							2.76934	16.2	15.67	0.54
	2.77102	100.415	100.407	-28.513							2.77107	11.07	11.9	-0.82							2.77107	16.21	15.72	0.49
	2.77266	100.267	100.413	-28.663							2.77264	10.83	11.91	-1.08							2.77264	16.09	15.76	0.32
	2.77428	100.221	100.413	-28.709							2.77422	10.92	11.93	-1							2.77422	16.04	15.81	0.23
	2.77592	100.041	100.413	-28.89							2.77595	11	11.94	-0.94							2.77595	15.76	15.87	-0.1
	2.77755	100.22	100.413	-28.712							2.77752	11.5	11.96	-0.45							2.77752	15.62	15.92	-0.3
	2.77917	100.268	100.413	-28.665							2.77925	11.38	11.97	-0.59							2.77925	15.74	15.97	-0.23
	2.78081	100.296	100.413	-28.638							2.78083	11.33	11.99	-0.66							2.78083	16.26	16.03	0.24
	2.78245	100.256	100.413	-28.679							2.7824	11.23	12	-0.77							2.7824	16.36	16.08	0.28
	2.78408	100.215	100.413	-28.721							2.78413	10.73	12.02	-1.29							2.78413	16.27	16.14	0.14
	2.7857	100.295	100.413	-28.642							2.7857	10.35	12.03	-1.68							2.7857	15.92	16.2	-0.28
	2.78734	100.35	100.413	-28.588							2.78728	10.51	12.05	-1.54							2.78728	15.7	16.26	-0.56
	2.78898	100.474	100.413	-28.465							2.78901	10.99	12.06	-1.07							2.78901	15.87	16.32	-0.45
	2.79061	100.615	100.413	-28.325							2.79058	11.12	12.08	-0.96							2.79058	16.06	16.38	-0.32
	2.79223	100.506	100.413	-28.435							2.79231	11.08	12.1	-1.02							2.79231	16.62	16.44	0.17
	2.79387	100.449	100.413	-28.492							2.79388	10.78	12.11	-1.34							2.79388	16.49	16.51	-0.02
	2.7955	100.199	100.418	-28.744							2.79546	10.44	12.13	-1.69							2.79546	16.82	16.58	0.24
	2.79712	100.088	100.43	-28.856							2.79719	10.95	12.15	-1.2							2.79719	16.96	16.65	0.31
	2.79876	99.993	100.43	-28.953							2.79876	11.65	12.16	-0.52							2.79876	16.66	16.72	-0.06
	2.8004	100.027	100.43	-28.919							2.80033	11.77	12.18	-0.41							2.80033	16.32	16.79	-0.47
	2.80203	100.239	100.43	-28.708							2.80206	11.52	12.2	-0.67							2.80206	15.79	16.86	-1.07
	2.80365	100.373	100.43	-28.575							2.80364	11.09	12.21	-1.12							2.80364	15.28	16.94	-1.66
	2.80529	100.424	100.43	-28.526							2.80537	11.31	12.23	-0.93							2.80521	16.07	17.02	-0.95
	2.80693	100.46	100.43	-28.491							2.80694	11.55	12.25	-0.7							2.80694	16.45	17.1	-0.65
	2.80855	100.585	100.43	-28.366							2.80851	11.47	12.27	-0.8							2.80851	16.89	17.18	-0.29
	2.81018	100.744	100.43	-28.209							2.81025	11.3	12.29	-0.98							2.81025	16.64	17.27	-0.63
	2.81182	100.657	100.43	-28.297							2.81182	11.19	12.31	-1.12							2.81182	16.56	17.35	-0.8
	2.81345	100.571	100.43	-28.384							2.81339	11.06	12.33	-1.27							2.81339	16.64	17.44	-0.8
	2.81507	100.478	100.43	-28.478							2.81512	11.37	12.34	-0.98							2.81512	17.27	17.53	-0.27
	2.81671	100.54	100.43	-28.418							2.8167	11.06	12.36	-1.3							2.8167	17.88	17.63	0.25
	2.81835	100.669	100.432	-28.29							2.81827	11.28	12.38	-1.1							2.81827	18.03	17.73	0.31
	2.81998	100.529	100.444	-28.431							2.82	11.35	12.4	-1.06							2.82	17.83	17.83	0.01
	2.8216	100.392	100.446	-28.569							2.82157	11.12	12.42	-1.3							2.82157	17.66	17.93	-0.27
	2.82324	100.337	100.446	-28.626							2.8233	10.78	12.44	-1.67							2.8233	17.39	18.04	-0.65
	2.82487	100.282	100.446	-28.682							2.82487	10.47	12.47	-2							2.82487	18.06	18.15	-0.09
	2.82649	100.285	100.446	-28.68							2.82645	10.35	12.49	-2.13							2.82645	18.5	18.26	0.24
	2.82813	100.355	100.446	-28.611							2.82818	10.51	12.51	-2							2.82818	18.44	18.38	0.06
	2.82977	100.351	100.446	-28.617							2.82975	10.91	12.53	-1.62							2.82975	18.41	18.5	-0.09
	2.8314	100.548	100.446	-28.42							2.83132	11.18	12.55	-1.37							2.83132	18.09	18.63	-0.54
	2.83302	100.567	100.446	-28.403							2.83305	11.35	12.57	-1.23							2.83305	18.24	18.75	-0.52
	2.83466	100.427	100.446	-28.544							2.83462	12	12.6	-0.6							2.83462	18.4	18.89	-0.49
	2.83629	100.011	100.446	-28.962							2.83636	11.66	12.62	-0.96							2.83636	18.45	19.03	-0.57
	2.83793	99.923	100.446	-29.051							2.83793	11.66	12.64	-0.98							2.83793	18.72	19.17	-0.44
	2.83955	100.02	100.446	-28.955							2.8395	11.14	12.67	-1.53							2.8395	19.1	19.32	-0.22
	2.84118	100.142	100.446	-28.835							2.84123	11	12.69	-1.69							2.84123	19.15	19.47	-0.32
	2.84282	100.315	100.458	-28.664							2.8428	11.49	12.71	-1.23							2.8428	19.13	19.63	-0.5
	2.84444	100.366	100.463	-28.614							2.84438	11.59	12.74	-1.15							2.84438	18.79	19.8	-1.01
	2.84607	100.47	100.463	-28.511							2.84611	11.68	12.76	-1.09							2.84611	18.48	19.97	-1.48
	2.84771	100.448	100.463	-28.535							2.84768	11.64	12.79	-1.15							2.84768	18.5	20.14	-1.64
	2.84935	100.221	100.463	-28.763							2.84941	11.52	12.81	-1.29							2.84941	18.64	20.33	-1.69
	2.85096	100.065	100.463	-28.921							2.85098	11.71	12.84	-1.13							2.85098	19.21	20.52	-1.31
	2.8526	99.944	100.463	-29.044							2.85255	11.85	12.87	-1.02							2.85255	19.57	20.72	-1.15
	2.85424	100.21	100.463	-28.779							2.85428	12.07	12.89	-0.82							2.85428	19.99	20.93	-0.93
	2.85586	100.309	100.463	-28.681							2.85586	11.94	12.92	-0.98							2.85586	19.77	21.14	-1.37
	2.85749	100.436	100.463	-28.556							2.85743	11.84	12.95	-1.11							2.85743	20.02	21.37	-1.35
	2.85913	100.497	100.463	-28.496							2.85916	12.2	12.98	-0.77							2.85916	19.51	21.61	-2.1
	2.86076	100.314	100.463	-28.681							2.86073	12.17	13	-0.84							2.86073	19.01	21.85	-2.84
	2.86238	100.24	100.463	-28.757							2.86246	12.5	13.03	-0.53							2.86246	19.12	22.11	-2.99
	2.86402	100.206	100.463	-28.792							2.86403	12.61	13.06	-0.45							2.86403	19.56	22.38	-2.81
	2.86565	100.089	100.472	-28.91							2.8656	12.34	13.09	-0.76							2.8656	20.17	22.66	-2.49
	2.86729	100.188	100.479	-28.814							2.86733	12.61	13.12	-0.52							2.86733	20.75	22.96	-2.2
	2.86891	100.312	100.479	-28.691							2.86891	12.46	13.15	-0.69							2.86891	21.15	23.27	-2.11
	2.87054	100.31	100.479	-28.694							2.87048	12.97	13.19	-0.22							2.87048	21.84	23.59	-1.76
	2.87218	100.585	100.479	-28.422							2.87221	12.8	13.22	-0.42							2.87221	22.88	23.94	-1.06
	2.8738	100.669	100.479	-28.339							2.87378	12.56	13.25	-0.69							2.87378	23.3	24.3	-1
	2.87543	100.594	100.479	-28.416							2.87551	12.43	13.28	-0.85							2.87551	23.7	24.68	-0.98
	2.87707	100.454	100.479	-28.557							2.87708	12.34	13.32	-0.98							2.87708	23.74	25.09	-1.35
	2.8787	100.444	100.479	-28.57							2.87865	12.21	13.35	-1.14							2.87865	24.08	25.52	-1.44
	2.88032	100.53	100.479	-28.485							2.88038	12.31	13.38	-1.07							2.88038	25.05	25.98	-0.92
	2.88196	100.506	100.484	-28.511							2.88196	12.39	13.42	-1.03							2.88196	26.08	26.46	-0.38
	2.88359	100.537	100.496	-28.482							2.88353	12.45	13.46	-1							2.88353	26.42	26.98	-0.55
	2.88521	100.296	100.496	-28.724							2.88526	12.55	13.49	-0.94							2.88526	26.23	27.53	-1.3
	2.88684	100.018	100.496	-29.004							2.88683	12.4	13.53	-1.13							2.88683	25.53	28.11	-2.58
	2.88848	99.987	100.496	-29.037							2.8884	12.51	13.57	-1.05							2.8884	26.62	28.74	-2.13
	2.89011	99.847	100.496	-29.179							2.89013	12.78	13.61	-0.82							2.89013	27.46	29.42	-1.96
	2.89173	100.015	100.496	-29.014							2.8917	13.07	13.65	-0.57							2.8917	28.89	30.14	-1.26
	2.89337	100.229	100.496	-28.802							2.89343	13.08	13.69	-0.61							2.89343	29.99	30.92	-0.93
	2.895	100.384	100.496	-28.649							2.895	13.05	13.73	-0.68							2.895	30.86	31.76	-0.9
	2.89664	100.368	100.5	-28.667							2.89657	12.93	13.77	-0.84							2.89657	31.37	32.66	-1.29
	2.89826	100.445	100.512	-28.592							2.8983	13.24	13.82	-0.58							2.8983	32.56	33.63	-1.07
	2.89989	100.298	100.512	-28.741							2.89988	13.43	13.86	-0.43							2.89988	33.73	34.68	-0.95
	2.90153	100.345	100.512	-28.696							2.90145	13.29	13.91	-0.62							2.90145	34.83	35.81	-0.99
	2.90314	100.367	100.512	-28.676							2.90318	13.4	13.95	-0.55							2.90318	36.35	37.03	-0.69
	2.90478	100.417	100.512	-28.628							2.90475	13.23	14	-0.77							2.90475	37.36	38.35	-0.99
	2.90641	100.415	100.512	-28.632							2.90648	13.73	14.05	-0.32							2.90648	38.92	39.77	-0.86
	2.90805	100.534	100.512	-28.516							2.90805	13.89	14.1	-0.2							2.90805	40.69	41.31	-0.61
	2.90967	100.366	100.512	-28.686							2.90962	14.02	14.15	-0.13							2.90962	42.48	42.96	-0.48
	2.9113	100.295	100.516	-28.759							2.91135	14.18	14.2	-0.01							2.91135	44.66	44.74	-0.08
	2.91294	100.23	100.529	-28.826							2.91292	14.22	14.25	-0.03							2.91292	46.54	46.66	-0.11
	2.91457	100.104	100.529	-28.954							2.91449	14.33	14.3	0.03							2.91449	48.81	48.72	0.09
	2.91619	100.228	100.529	-28.833							2.91622	14.42	14.35	0.07							2.91622	51.03	50.93	0.11
	2.91782	100.101	100.529	-28.962							2.91779	14.73	14.41	0.33							2.91779	53.44	53.3	0.15
	2.91946	100.3	100.529	-28.765							2.91952	14.42	14.46	-0.04							2.91952	55.8	55.83	-0.03
	2.92108	100.227	100.529	-28.842							2.92109	14.43	14.52	-0.09							2.92109	58.53	58.53	0
	2.92271	100.23	100.54	-28.841							2.92266	14.33	14.58	-0.25							2.92266	61.71	61.41	0.3
	2.92435	100.523	100.545	-28.551							2.92439	14.43	14.64	-0.21							2.92439	64.68	64.46	0.22
	2.92598	100.408	100.545	-28.668							2.92597	15.03	14.7	0.33							2.92597	68.18	67.7	0.48
	2.9276	100.327	100.545	-28.752							2.92754	15.21	14.76	0.45							2.92754	72.12	71.12	1
	2.92923	100.359	100.545	-28.723							2.92927	15.24	14.82	0.42							2.92927	76.51	74.72	1.79
	2.93087	100.072	100.545	-29.012							2.93084	15.3	14.89	0.42							2.93084	80.61	78.49	2.12
	2.93249	100.148	100.545	-28.939							2.93256	15.18	14.95	0.23							2.93256	85.3	82.43	2.87
	2.93412	100.159	100.546	-28.931							2.93414	14.91	15.02	-0.11							2.93414	89.49	86.52	2.97
	2.93575	100.171	100.559	-28.921							2.93571	14.64	15.09	-0.45							2.93571	93.82	90.74	3.08
	2.93739	100.345	100.562	-28.75							2.93744	14.79	15.16	-0.37							2.93744	98.8	95.07	3.73
	2.93901	100.455	100.562	-28.642							2.93901	15.28	15.23	0.06							2.93901	103.64	99.47	4.17
	2.94064	100.71	100.562	-28.391							2.94058	15.82	15.3	0.52							2.94058	108.82	103.9	4.92
	2.94227	100.762	100.562	-28.342							2.94231	16.05	15.38	0.67							2.94231	114.21	108.31	5.9
	2.94391	100.725	100.562	-28.382							2.94388	16	15.45	0.55							2.94388	119.06	112.64	6.42
	2.94553	100.616	100.57	-28.494							2.94561	15.77	15.53	0.24							2.94561	123.63	116.82	6.81
	2.94716	100.72	100.579	-28.393							2.94718	15.44	15.61	-0.17							2.94718	127.27	120.77	6.5
	2.9488	100.481	100.579	-28.635							2.94875	15.3	15.69	-0.4							2.94875	131.06	124.41	6.65
	2.95041	100.444	100.579	-28.676							2.95048	15.79	15.78	0.01							2.95048	133.71	127.65	6.06
	2.95205	100.334	100.579	-28.788							2.95205	15.95	15.86	0.09							2.95205	135.77	130.4	5.36
	2.95368	100.44	100.584	-28.686							2.95362	16.43	15.95	0.48							2.95362	138.39	132.59	5.8
	2.95532	100.732	100.595	-28.396							2.95535	16.6	16.04	0.56							2.95535	139.68	134.15	5.53
	2.95693	100.854	100.595	-28.278							2.95692	16.41	16.13	0.28							2.95692	141.45	135.02	6.43
	2.95857	100.689	100.595	-28.446							2.95865	16.33	16.22	0.11							2.95849	141.85	135.19	6.66
	2.9602	100.563	100.595	-28.575							2.96022	15.9	16.32	-0.42							2.96022	140.77	134.64	6.13
	2.96184	100.442	100.599	-28.699							2.96179	16.15	16.42	-0.27							2.96179	139.19	133.39	5.79
	2.96345	100.277	100.611	-28.867							2.96352	16.08	16.52	-0.44							2.96352	136.78	131.49	5.28
	2.96509	100.575	100.612	-28.573							2.96509	16.12	16.62	-0.51							2.96509	133.36	129.01	4.35
	2.96672	100.475	100.612	-28.677							2.96666	16.43	16.73	-0.3							2.96666	129.49	126	3.49
	2.96834	100.357	100.612	-28.798							2.96839	16.78	16.84	-0.06							2.96839	125.07	122.57	2.5
	2.96997	100.27	100.613	-28.889							2.96996	17.11	16.95	0.16							2.96996	120.49	118.79	1.7
	2.97161	100.211	100.626	-28.951							2.97153	17.05	17.07	-0.01							2.97153	115.85	114.76	1.09
	2.97324	100.381	100.628	-28.785							2.97326	17.09	17.18	-0.09							2.97326	110.45	110.55	-0.1
	2.97486	100.465	100.628	-28.705							2.97483	17.23	17.3	-0.08							2.97483	104.86	106.23	-1.37
	2.97649	100.601	100.628	-28.573							2.97655	17.55	17.43	0.13							2.97655	99.79	101.88	-2.09
	2.97812	100.418	100.628	-28.76							2.97812	18.04	17.55	0.48							2.97812	94.92	97.54	-2.62
	2.97976	100.296	100.64	-28.886							2.9797	18.16	17.69	0.47							2.9797	90.17	93.26	-3.09
	2.98138	100.222	100.645	-28.964							2.98142	18.31	17.82	0.49							2.98142	85.77	89.08	-3.31
	2.98301	100.434	100.645	-28.755							2.98299	18.44	17.96	0.48							2.98299	80.92	85.02	-4.1
	2.98464	100.511	100.645	-28.683							2.98456	18.61	18.1	0.51							2.98456	76.3	81.11	-4.81
	2.98626	100.818	100.645	-28.38							2.98629	18.71	18.22	0.49							2.98629	72.41	77.36	-4.95
	2.98789	100.914	100.654	-28.289							2.98786	18.58	18.35	0.23							2.98786	69.3	73.78	-4.49
	2.98953	100.849	100.661	-28.358							2.98959	18.77	18.49	0.28							2.98959	67	70.38	-3.39
	2.99116	100.722	100.661	-28.49							2.99116	18.7	18.62	0.08							2.99116	64.61	67.17	-2.56
	2.99278	100.586	100.661	-28.63							2.99273	19.08	18.76	0.31							2.99273	62.22	64.14	-1.91
	2.99441	100.456	100.661	-28.765							2.99446	19.55	18.91	0.64							2.99446	59.71	61.28	-1.57
	2.99605	100.595	100.669	-28.631							2.99603	20	19.06	0.94							2.99603	57.48	58.61	-1.13
	2.99766	100.82	100.678	-28.411							2.9976	20.14	19.22	0.93							2.9976	55.77	56.11	-0.34
	2.9993	101.056	100.678	-28.18							2.99933	20.29	19.38	0.91							2.99933	54.48	53.78	0.7
	3.00093	100.977	100.678	-28.264							3.0009	20.05	19.54	0.51							3.0009	52.87	51.61	1.26
	3.00256	100.893	100.687	-28.353							3.00263	20.22	19.71	0.51							3.00263	51.11	49.6	1.51
	3.00418	100.923	100.694	-28.328							3.0042	20.36	19.89	0.47							3.0042	49.17	47.73	1.44
	3.00581	100.654	100.694	-28.603							3.00577	20.64	20.07	0.57							3.00577	47.16	46.01	1.15
	3.00745	100.635	100.694	-28.627							3.00749	20.9	20.26	0.64							3.00749	44.76	44.41	0.34
	3.00908	100.447	100.705	-28.821							3.00906	20.9	20.45	0.45							3.00906	42.64	42.95	-0.31
	3.0107	100.697	100.711	-28.577							3.01063	21.14	20.65	0.48							3.01063	40.98	41.6	-0.62
	3.01233	100.807	100.714	-28.472							3.01236	21	20.86	0.14							3.01236	39.85	40.36	-0.51
	3.01396	100.947	100.727	-28.338							3.01393	21.46	21.07	0.39							3.01393	38.74	39.22	-0.48
	3.01558	100.983	100.727	-28.308							3.01566	21.36	21.29	0.07							3.01566	37.42	38.18	-0.76
	3.01721	100.803	100.727	-28.495							3.01723	21.48	21.52	-0.04							3.01723	36	37.23	-1.23
	3.01885	100.659	100.732	-28.646							3.0188	21.51	21.75	-0.24							3.0188	34.79	36.36	-1.57
	3.02048	100.539	100.744	-28.772							3.02053	21.77	21.99	-0.23							3.02053	33.78	35.56	-1.79
	3.0221	100.418	100.744	-28.899							3.0221	22.2	22.24	-0.05							3.0221	33.44	34.84	-1.41
	3.02373	100.611	100.754	-28.713							3.02367	22.43	22.5	-0.07							3.02367	33.38	34.18	-0.8
	3.02536	100.524	100.76	-28.807							3.02539	23.11	22.77	0.34							3.02539	33.15	33.59	-0.44
	3.02698	100.645	100.763	-28.694							3.02696	23.56	23.04	0.52							3.02696	32.95	33.05	-0.1
	3.02861	100.875	100.775	-28.471							3.02869	24.04	23.33	0.71							3.02869	32.05	32.56	-0.51
	3.03024	100.871	100.777	-28.482							3.03026	24.74	23.62	1.11							3.03026	31.51	32.12	-0.61
	3.03188	100.933	100.785	-28.428							3.03183	25	23.93	1.07							3.03183	31.06	31.72	-0.66
	3.03349	100.923	100.793	-28.446							3.03356	24.98	24.24	0.74							3.03356	30.96	31.37	-0.41
	3.03513	100.814	100.794	-28.563							3.03513	24.92	24.57	0.35							3.03513	31.11	31.05	0.06
	3.03676	100.519	100.806	-28.867							3.0367	24.74	24.91	-0.16							3.0367	31.52	30.77	0.75
	3.03839	100.348	100.81	-29.046							3.03842	25.15	25.26	-0.11							3.03842	31.97	30.53	1.44
	3.04001	100.454	100.815	-28.948							3.03999	25.77	25.62	0.15							3.03999	31.64	30.31	1.32
	3.04164	100.632	100.826	-28.779							3.04172	26.56	26	0.56							3.04156	31.4	30.13	1.27
	3.04327	100.711	100.826	-28.71							3.04329	27.25	26.39	0.86							3.04329	30.93	29.98	0.95
	3.04489	100.822	100.837	-28.608							3.04486	27.97	26.81	1.16							3.04486	30.51	29.86	0.65
	3.04652	100.682	100.843	-28.757							3.04659	28.25	27.26	0.98							3.04659	31.19	29.76	1.43
	3.04816	100.574	100.846	-28.875							3.04816	28.51	27.74	0.78							3.04816	31.59	29.69	1.91
	3.04979	100.676	100.859	-28.784							3.04973	29	28.22	0.78							3.04973	32.25	29.64	2.61
	3.05141	100.55	100.872	-28.92							3.05145	29.61	28.73	0.88							3.05145	32.39	29.62	2.77
	3.05304	100.607	100.876	-28.873							3.05302	30.25	29.25	1							3.05302	32.62	29.63	2.99
	3.05467	100.88	100.881	-28.611							3.05459	30.94	29.78	1.16							3.05459	32.94	29.65	3.29
	3.0563	100.881	100.894	-28.621							3.05632	31.39	30.34	1.06							3.05632	32.74	29.71	3.03
	3.05792	100.901	100.906	-28.613							3.05789	31.97	30.91	1.06							3.05789	32.81	29.78	3.03
	3.05955	100.949	100.919	-28.577							3.05961	32.5	31.5	1							3.05961	32.53	29.88	2.65
	3.06118	100.855	100.926	-28.683							3.06118	33.07	32.11	0.96							3.06118	31.84	30	1.84
	3.0628	100.847	100.928	-28.704							3.06275	33.66	32.73	0.93							3.06275	31.69	30.15	1.54
	3.06443	100.919	100.941	-28.645							3.06448	34.4	33.38	1.02							3.06448	31.2	30.32	0.88
	3.06607	100.907	100.954	-28.67							3.06605	35.12	34.04	1.08							3.06605	31.01	30.51	0.5
	3.0677	100.945	100.966	-28.646							3.06762	35.6	34.72	0.88							3.06762	31.18	30.73	0.45
	3.06931	100.949	100.979	-28.656							3.06935	36.21	35.41	0.79							3.06935	31	30.98	0.02
	3.07095	100.873	100.992	-28.747							3.07091	37.06	36.13	0.94							3.07091	31.44	31.24	0.2
	3.07258	100.755	101.005	-28.88							3.07264	37.79	36.85	0.94							3.07264	31.82	31.54	0.29
	3.0742	100.825	101.017	-28.825							3.07421	38.84	37.6	1.24							3.07421	32.05	31.86	0.19
	3.07583	100.764	101.025	-28.902							3.07578	39.49	38.35	1.14							3.07578	31.92	32.2	-0.28
	3.07746	100.766	101.026	-28.917							3.07751	40.19	39.11	1.08							3.07751	31.48	32.57	-1.09
	3.07909	100.851	101.039	-28.849							3.07908	40.58	39.88	0.69							3.07908	30.82	32.96	-2.15
	3.08071	100.906	101.052	-28.811							3.08064	41.08	40.66	0.42							3.08064	31.14	33.39	-2.25
	3.08234	101.116	101.065	-28.619							3.08237	42.02	41.44	0.58							3.08237	31.97	33.83	-1.86
	3.08397	101.051	101.078	-28.704							3.08394	42.62	42.22	0.4							3.08394	32.85	34.3	-1.45
	3.0856	101.082	101.09	-28.691							3.08567	43.71	43	0.7							3.08567	33.79	34.8	-1.01
	3.08722	101.063	101.115	-28.731							3.08724	44.58	43.77	0.81							3.08724	33.97	35.32	-1.36
	3.08885	101.138	101.132	-28.677							3.0888	45.33	44.53	0.8							3.0888	34.18	35.87	-1.7
	3.09048	101.071	101.145	-28.765							3.09053	45.84	45.27	0.57							3.09053	34.39	36.44	-2.05
	3.0921	101.026	101.159	-28.832							3.0921	46.12	45.99	0.13							3.0921	34.21	37.03	-2.82
	3.09373	101.169	101.184	-28.712							3.09367	46.22	46.69	-0.46							3.09367	35.1	37.64	-2.54
	3.09536	101.174	101.2	-28.731							3.09539	46.81	47.35	-0.53							3.09539	36.24	38.27	-2.03
	3.09699	101.324	101.213	-28.605							3.09696	47.25	47.97	-0.72							3.09696	37.48	38.92	-1.44
	3.09861	101.4	101.228	-28.555							3.09869	47.68	48.56	-0.88							3.09869	38.46	39.57	-1.12
	3.10024	101.246	101.253	-28.735							3.10026	48.46	49.1	-0.64							3.10026	38.77	40.24	-1.47
	3.10187	101.291	101.268	-28.718							3.10183	49.06	49.6	-0.54							3.10183	39.15	40.91	-1.76
	3.10351	101.262	101.288	-28.774							3.10355	50.05	50.04	0							3.10355	39.5	41.58	-2.08
	3.10512	101.268	101.31	-28.798							3.10512	50.91	50.43	0.48							3.10512	40.33	42.24	-1.91
	3.10675	101.271	101.322	-28.826							3.10669	51.49	50.77	0.72							3.10669	41.17	42.9	-1.73
	3.10839	101.264	101.348	-28.864							3.10842	52.06	51.05	1.01							3.10842	41.79	43.53	-1.75
	3.11	101.145	101.373	-29.015							3.10998	52.25	51.28	0.97							3.10998	42.87	44.15	-1.28
	3.11163	101.051	101.399	-29.142							3.11171	52.11	51.45	0.66							3.11155	44.45	44.72	-0.27
	3.11326	100.946	101.425	-29.281							3.11328	52.29	51.57	0.72							3.11328	45.54	45.27	0.27
	3.1149	101.094	101.45	-29.169							3.11485	52.59	51.64	0.95							3.11485	47.04	45.76	1.28
	3.11651	101.325	101.476	-28.975							3.11657	52.92	51.66	1.25							3.11657	48.5	46.2	2.3
	3.11814	101.553	101.508	-28.785							3.11814	53.19	51.64	1.55							3.11814	49.85	46.58	3.27
	3.11977	101.654	101.543	-28.724							3.11971	53.19	51.58	1.61							3.11971	51.2	46.89	4.31
	3.12139	101.674	101.569	-28.744							3.12144	52.94	51.49	1.45							3.12144	51.82	47.13	4.69
	3.12302	101.658	101.594	-28.801							3.12301	52.88	51.37	1.51							3.12301	51.24	47.29	3.94
	3.12465	101.669	101.62	-28.833							3.12457	52.74	51.22	1.52							3.12457	50.56	47.37	3.19
	3.12628	101.537	101.65	-29.008							3.1263	52.63	51.06	1.57							3.1263	49.44	47.37	2.07
	3.1279	101.596	101.688	-28.994							3.12787	52.59	50.87	1.71							3.12787	49.18	47.28	1.9
	3.12953	101.678	101.726	-28.958							3.12959	52.28	50.68	1.59							3.12959	47.68	47.11	0.57
	3.13116	101.894	101.765	-28.788							3.13116	52.45	50.48	1.97							3.13116	47.4	46.86	0.54
	3.13279	101.914	101.803	-28.815							3.13273	52.54	50.28	2.25							3.13273	46.6	46.53	0.07
	3.13441	101.617	101.839	-29.161							3.13445	52.38	50.09	2.29							3.13445	46.44	46.13	0.31
	3.13604	101.615	101.865	-29.212							3.13602	52.21	49.89	2.32							3.13602	45.94	45.65	0.29
	3.13767	101.618	101.913	-29.257							3.13759	51.71	49.71	2							3.13759	45.63	45.11	0.52
	3.13929	101.761	101.956	-29.164							3.13932	51.12	49.53	1.59							3.13932	44.41	44.51	-0.11
	3.14092	101.902	101.998	-29.073							3.14088	50.91	49.36	1.55							3.14088	43.38	43.87	-0.49
	3.14255	102.028	102.049	-28.997							3.14261	50.17	49.21	0.95							3.14261	42.18	43.18	-1
	3.14418	102.032	102.088	-29.044							3.14418	49.92	49.08	0.84							3.14418	40.64	42.46	-1.83
	3.14579	101.927	102.135	-29.198							3.14575	49.86	48.96	0.9							3.14575	39.19	41.72	-2.52
	3.14743	102.054	102.181	-29.121							3.14747	50.06	48.85	1.21							3.14747	37.38	40.95	-3.57
	3.14906	102.148	102.22	-29.077							3.14904	49.93	48.76	1.17							3.14904	35.92	40.17	-4.25
	3.15069	102.292	102.272	-28.981							3.15061	49.73	48.69	1.04							3.15061	34.62	39.38	-4.77
	3.1523	102.271	102.322	-29.05							3.15233	49.49	48.64	0.85							3.15233	33.63	38.6	-4.97
	3.15393	102.12	102.374	-29.248							3.1539	49.05	48.6	0.45							3.1539	33.39	37.81	-4.42
	3.15556	102.159	102.422	-29.255							3.15563	48.58	48.57	0							3.15563	33.35	37.03	-3.68
	3.15718	102.016	102.46	-29.444							3.15719	48.87	48.56	0.31							3.15719	32.67	36.26	-3.59
	3.15881	102.221	102.51	-29.284							3.15876	49.23	48.57	0.66							3.15876	32.39	35.5	-3.11
	3.16044	102.364	102.561	-29.185							3.16049	48.87	48.58	0.29							3.16049	31.35	34.76	-3.41
	3.16207	102.297	102.612	-29.294							3.16206	48.67	48.57	0.1							3.16206	30.61	34.04	-3.43
	3.16369	102.394	102.663	-29.239							3.16362	48.31	48.57	-0.26							3.16362	29.9	33.33	-3.43
	3.16532	102.339	102.714	-29.335							3.16535	48.85	48.58	0.27							3.16535	29.59	32.64	-3.05
	3.16695	102.517	102.765	-29.197							3.16691	48.81	48.6	0.21							3.16691	29.47	31.98	-2.51
	3.16856	102.524	102.816	-29.228							3.16864	49.23	48.61	0.61							3.16864	29.11	31.34	-2.22
	3.17019	102.684	102.867	-29.107							3.17021	49.16	48.63	0.53							3.17021	29.11	30.71	-1.6
	3.17182	102.641	102.918	-29.187							3.17178	48.9	48.65	0.25							3.17178	28.3	30.11	-1.82
	3.17345	102.591	102.959	-29.274							3.1735	49.32	48.66	0.65							3.1735	28.34	29.54	-1.19
	3.17507	102.693	102.997	-29.208							3.17507	49.39	48.67	0.71							3.17507	27.78	28.98	-1.19
	3.1767	102.641	103.038	-29.296							3.17664	49.7	48.68	1.02							3.17664	27.46	28.44	-0.98
	3.17833	102.806	103.09	-29.166							3.17836	49.88	48.67	1.21							3.17836	27.04	27.93	-0.89
	3.17996	102.809	103.141	-29.198							3.17993	49.94	48.66	1.28							3.17993	26.46	27.43	-0.97
	3.18157	102.837	103.183	-29.204							3.18165	50.3	48.63	1.68							3.18165	26.09	26.96	-0.87
	3.18321	102.725	103.221	-29.351							3.18322	50.59	48.58	2.02							3.18322	25.78	26.51	-0.72
	3.18484	102.579	103.261	-29.532							3.18479	51.02	48.51	2.51							3.18479	25.59	26.07	-0.48
	3.18645	102.651	103.311	-29.494							3.18651	51.19	48.43	2.76							3.18651	25.49	25.65	-0.16
	3.18808	102.505	103.352	-29.674							3.18808	51.46	48.32	3.14							3.18808	25.79	25.25	0.54
	3.18971	102.454	103.391	-29.761							3.18965	50.78	48.2	2.58							3.18965	26.19	24.87	1.32
	3.19134	102.571	103.429	-29.679							3.19137	50.22	48.06	2.16							3.19137	25.87	24.5	1.37
	3.19295	102.746	103.467	-29.54							3.19294	49.68	47.9	1.79							3.19294	25.45	24.15	1.31
	3.19459	103.129	103.506	-29.193							3.19466	48.97	47.71	1.26							3.19451	24.6	23.81	0.79
	3.19622	103.369	103.544	-28.99							3.19623	49.19	47.5	1.69							3.19623	24.04	23.49	0.56
	3.19785	103.531	103.582	-28.864							3.1978	49.09	47.27	1.82							3.1978	23.77	23.18	0.6
	3.19946	103.341	103.62	-29.091							3.19952	48.86	47.02	1.84							3.19952	23.25	22.88	0.38
	3.20109	103.096	103.659	-29.375							3.20109	48.24	46.74	1.5							3.20109	23.29	22.59	0.69
	3.20272	102.957	103.697	-29.551							3.20266	47.58	46.44	1.14							3.20266	23.18	22.32	0.86
	3.20433	103.005	103.735	-29.543							3.20438	47.09	46.12	0.98							3.20438	23.23	22.06	1.17
	3.20596	103.086	103.773	-29.501							3.20595	46.44	45.77	0.67							3.20595	23.24	21.81	1.43
	3.20759	103.355	103.812	-29.273							3.20752	46.26	45.41	0.85							3.20752	23.13	21.57	1.56
	3.20922	103.509	103.85	-29.159							3.20924	45.72	45.03	0.69							3.20924	22.73	21.34	1.39
	3.21084	103.392	103.888	-29.318							3.21081	45.48	44.63	0.85							3.21081	22.87	21.12	1.76
	3.21247	103.358	103.927	-29.395							3.21253	44.74	44.21	0.53							3.21253	22.86	20.91	1.95
	3.2141	103.193	103.965	-29.604							3.2141	44.17	43.77	0.39							3.2141	22.53	20.7	1.82
	3.21571	103.251	104.003	-29.59							3.21567	43.44	43.32	0.12							3.21567	22.44	20.51	1.94
	3.21734	103.49	104.041	-29.396							3.21739	42.69	42.86	-0.18							3.21739	22.18	20.32	1.87
	3.21897	103.81	104.08	-29.122							3.21896	41.71	42.39	-0.67							3.21896	21.68	20.14	1.54
	3.2206	103.716	104.118	-29.263							3.22052	40.96	41.9	-0.94							3.22052	21.36	19.96	1.4
	3.22222	103.461	104.156	-29.567							3.22225	40.72	41.41	-0.68							3.22225	21.38	19.8	1.58
	3.22385	103.458	104.194	-29.619							3.22382	40.36	40.91	-0.55							3.22382	21.38	19.63	1.74
	3.22548	103.516	104.233	-29.611							3.22554	40.01	40.4	-0.39							3.22554	21.4	19.48	1.92
	3.2271	103.728	104.273	-29.45							3.2271	39.31	39.89	-0.58							3.2271	21.23	19.33	1.9
	3.22872	103.862	104.324	-29.368							3.22867	38.35	39.37	-1.02							3.22867	21.18	19.18	2
	3.23035	103.774	104.364	-29.51							3.2304	37.63	38.85	-1.23							3.2304	21.05	19.05	2
	3.23198	103.613	104.402	-29.725							3.23196	36.75	38.34	-1.59							3.23196	20.72	18.91	1.81
	3.23359	103.775	104.444	-29.619							3.23353	36.39	37.83	-1.44							3.23353	20.8	18.78	2.02
	3.23522	103.76	104.495	-29.69							3.23525	36.02	37.32	-1.3							3.23525	20.87	18.66	2.21
	3.23685	103.737	104.546	-29.772							3.23682	35.34	36.82	-1.49							3.23682	20.8	18.54	2.27
	3.23848	103.754	104.597	-29.814							3.23854	35.25	36.32	-1.07							3.23854	20.52	18.42	2.1
	3.2401	103.708	104.648	-29.92							3.24011	34.58	35.83	-1.24							3.24011	20.57	18.31	2.26
	3.24172	103.956	104.699	-29.735							3.24168	34.07	35.33	-1.26							3.24168	20.1	18.2	1.9
	3.24335	104.124	104.75	-29.63							3.2434	33.23	34.85	-1.61							3.2434	20.05	18.09	1.96
	3.24498	104.201	104.801	-29.618							3.24497	32.9	34.36	-1.46							3.24497	19.9	17.99	1.91
	3.2466	104.14	104.852	-29.745							3.24653	32.41	33.89	-1.48							3.24653	19.52	17.89	1.63
	3.24823	104.173	104.906	-29.78							3.24826	31.96	33.42	-1.46							3.24826	19.5	17.79	1.7
	3.24986	104.171	104.97	-29.851							3.24982	31.53	32.96	-1.43							3.24982	19.48	17.7	1.78
	3.25147	104.073	105.021	-30.019							3.25155	30.87	32.51	-1.64							3.25155	19.11	17.61	1.5
	3.2531	104.217	105.08	-29.948							3.25311	30.45	32.06	-1.61							3.25311	19.45	17.52	1.93
	3.25473	104.221	105.144	-30.017							3.25468	29.96	31.62	-1.66							3.25468	19.02	17.44	1.59
	3.25636	104.369	105.208	-29.945							3.2564	29.8	31.19	-1.39							3.2564	18.5	17.35	1.15
	3.25797	104.514	105.258	-29.877							3.25797	29.46	30.77	-1.31							3.25797	17.53	17.27	0.26
	3.2596	104.58	105.319	-29.89							3.25954	28.98	30.36	-1.38							3.25954	17.48	17.19	0.29
	3.26123	104.772	105.388	-29.779							3.26126	28.43	29.95	-1.52							3.26126	18.02	17.12	0.91
	3.26284	104.934	105.462	-29.699							3.26283	28.23	29.56	-1.33							3.26283	18.87	17.04	1.83
	3.26447	104.918	105.526	-29.799							3.26455	28.06	29.17	-1.11							3.26455	19.49	16.97	2.51
	3.2661	105.044	105.601	-29.759							3.26612	27.72	28.79	-1.07							3.26612	18.66	16.9	1.76
	3.26773	105.034	105.671	-29.858							3.26768	27.37	28.42	-1.05							3.26768	18.54	16.83	1.71
	3.26934	105.004	105.737	-29.978							3.2694	26.84	28.06	-1.22							3.2694	18.2	16.77	1.43
	3.27097	105.023	105.814	-30.051							3.27097	26.24	27.71	-1.47							3.27097	18.16	16.7	1.46
	3.2726	105.122	105.89	-30.046							3.27254	25.38	27.37	-1.99							3.27254	18.64	16.64	2
	3.27423	105.443	105.975	-29.822							3.27426	25.06	27.03	-1.97							3.27426	18.11	16.58	1.53
	3.27584	105.709	106.059	-29.654							3.27583	24.95	26.7	-1.76							3.27583	17.85	16.52	1.33
	3.27747	105.836	106.136	-29.628							3.27739	24.77	26.38	-1.62							3.27739	17.59	16.46	1.14
	3.2791	105.94	106.213	-29.628							3.27912	24.84	26.07	-1.23							3.27912	17.4	16.4	1
	3.28071	105.843	106.298	-29.83							3.28068	24.97	25.77	-0.8							3.28068	17.13	16.35	0.78
	3.28234	105.664	106.388	-30.117							3.2824	24.78	25.47	-0.7							3.2824	16.98	16.29	0.69
	3.28397	105.715	106.477	-30.177							3.28397	24.38	25.19	-0.81							3.28397	16.87	16.24	0.64
	3.2856	105.838	106.567	-30.166							3.28554	23.7	24.91	-1.21							3.28554	16.96	16.18	0.77
	3.28721	106.08	106.666	-30.04							3.28726	23.22	24.63	-1.42							3.28726	16.7	16.13	0.57
	3.28884	106.405	106.761	-29.833							3.28883	22.87	24.37	-1.5							3.28883	17.2	16.08	1.12
	3.29047	106.639	106.854	-29.72							3.29039	22.91	24.11	-1.2							3.29039	16.68	16.03	0.64
	3.2921	107.014	106.956	-29.467							3.29211	23.2	23.85	-0.65							3.29211	16.84	15.99	0.85
	3.29371	107.174	107.058	-29.433							3.29368	23.1	23.61	-0.51							3.29368	16.47	15.94	0.53
	3.29534	107.328	107.16	-29.407							3.2954	23.49	23.37	0.12							3.2954	15.94	15.89	0.05
	3.29697	107.528	107.267	-29.337							3.29697	23.41	23.13	0.28							3.29697	16.29	15.85	0.44
	3.29858	107.599	107.381	-29.399							3.29853	22.76	22.9	-0.15							3.29853	16.56	15.81	0.76
	3.30021	107.89	107.496	-29.243							3.30026	22.55	22.68	-0.13							3.30026	16.62	15.76	0.86
	3.30184	108.194	107.601	-29.076							3.30182	22.19	22.47	-0.28							3.30182	16.43	15.72	0.71
	3.30347	108.335	107.722	-29.075							3.30339	22.13	22.26	-0.13							3.30339	16.2	15.68	0.52
	3.30508	108.531	107.875	-29.02							3.30511	22.01	22.05	-0.05							3.30511	16.56	15.64	0.92
	3.30671	108.643	108.092	-29.05							3.30667	21.58	21.85	-0.28							3.30667	16.37	15.6	0.77
	3.30834	108.886	108.298	-28.952							3.3084	21.39	21.66	-0.27							3.3084	16.77	15.56	1.21
	3.30995	109.201	108.501	-28.782							3.30996	21.03	21.47	-0.44							3.30996	16.53	15.52	1.01
	3.31158	109.536	108.705	-28.593							3.31153	21.04	21.28	-0.24							3.31153	16.07	15.48	0.59
	3.3132	109.68	108.909	-28.595							3.31325	20.91	21.1	-0.19							3.31325	15.93	15.45	0.48
	3.31483	109.905	109.101	-28.516							3.31482	20.86	20.93	-0.07							3.31482	16.04	15.41	0.63
	3.31644	110.108	109.344	-28.458							3.31638	20.61	20.76	-0.15							3.31638	16.07	15.37	0.69
	3.31807	110.601	109.612	-28.108							3.3181	20.31	20.59	-0.28							3.3181	16.46	15.34	1.12
	3.3197	111.056	109.881	-27.795							3.31967	20.48	20.43	0.05							3.31967	16.92	15.31	1.61
	3.32133	111.238	110.149	-27.752							3.32139	20.62	20.27	0.34							3.32139	17.11	15.27	1.84
	3.32294	111.423	110.394	-27.701							3.32296	20.63	20.12	0.51							3.32296	17.11	15.24	1.87
	3.32457	111.749	110.611	-27.506							3.32452	20.63	19.97	0.66							3.32452	17.04	15.21	1.83
	3.3262	112.067	110.799	-27.313							3.32625	20.19	19.82	0.37							3.32625	16.43	15.17	1.25
	3.32781	112.358	110.976	-27.14							3.32781	19.98	19.68	0.3							3.32781	15.8	15.14	0.66
	3.32944	112.632	111.155	-26.979							3.32938	19.61	19.54	0.07							3.32938	15.76	15.1	0.66
	3.33107	112.691	111.31	-27.022							3.3311	19.28	19.41	-0.13							3.3311	15.85	15.07	0.78
	3.33269	112.922	111.451	-26.886							3.33266	19.26	19.27	-0.01							3.33266	15.52	15.03	0.49
	3.33431	113.323	111.589	-26.57							3.33438	19.47	19.15	0.33							3.33438	15.64	14.99	0.65
	3.33593	113.544	111.691	-26.423							3.33595	19.57	19.02	0.55							3.33595	15.09	14.96	0.14
	3.33756	113.578	111.756	-26.453							3.33751	19.52	18.9	0.62							3.33751	15.42	14.92	0.5
	3.33919	113.563	111.807	-26.52							3.33924	19.02	18.78	0.24							3.33924	15.38	14.88	0.5
	3.3408	113.502	111.856	-26.62							3.3408	18.48	18.66	-0.18							3.3408	15.41	14.85	0.56
	3.34243	113.627	111.895	-26.523							3.34237	18.58	18.55	0.03							3.34237	15.28	14.81	0.47
	3.34406	113.715	111.922	-26.451							3.34409	18.68	18.44	0.24							3.34409	15.12	14.78	0.34
	3.34567	113.675	111.934	-26.494							3.34565	18.81	18.33	0.48							3.34565	15.26	14.75	0.51
	3.3473	113.717	111.925	-26.442							3.34737	18.57	18.22	0.35							3.34722	15.27	14.71	0.56
	3.34892	113.511	111.886	-26.628							3.34894	18.16	18.12	0.04							3.34894	15.6	14.68	0.92
	3.35055	113.663	111.848	-26.444							3.35051	18.16	18.02	0.14							3.35051	15.4	14.65	0.76
	3.35216	113.506	111.81	-26.559							3.35223	18.01	17.92	0.09							3.35223	14.78	14.61	0.17
	3.35379	113.325	111.763	-26.687							3.35379	18.05	17.83	0.22							3.35379	14.73	14.58	0.15
	3.35542	112.968	111.699	-26.982							3.35536	18.21	17.73	0.48							3.35536	14.98	14.55	0.43
	3.35703	112.318	111.636	-27.562							3.35708	17.93	17.64	0.29							3.35708	15.14	14.52	0.62
	3.35866	112.083	111.563	-27.72							3.35864	17.9	17.55	0.35							3.35864	15.23	14.49	0.75
	3.36029	111.862	111.48	-27.857							3.36021	17.54	17.46	0.08							3.36021	15.22	14.46	0.77
	3.36191	111.906	111.391	-27.723							3.36193	17.45	17.38	0.07							3.36193	15	14.43	0.57
	3.36353	111.816	111.302	-27.718							3.36349	17.86	17.3	0.56							3.36349	14.99	14.39	0.59
	3.36515	111.763	111.213	-27.673							3.36522	17.99	17.21	0.78							3.36522	15.16	14.36	0.79
	3.36678	111.521	111.109	-27.813							3.36678	18.15	17.13	1.01							3.36678	15.05	14.34	0.71
	3.36841	111.273	111.001	-27.955							3.36835	17.94	17.06	0.88							3.36835	15.09	14.31	0.79
	3.37002	110.943	110.913	-28.178							3.37007	17.48	16.98	0.5							3.37007	14.41	14.28	0.13
	3.37165	110.835	110.811	-28.178							3.37163	17.63	16.91	0.72							3.37163	14.45	14.25	0.2
	3.37327	110.694	110.709	-28.21							3.37319	17.73	16.83	0.9							3.37319	14.23	14.22	0.01
	3.37488	110.542	110.608	-28.252							3.37492	17.86	16.76	1.1							3.37492	13.64	14.19	-0.55
	3.37651	110.373	110.505	-28.311							3.37648	17.94	16.69	1.24							3.37648	13.4	14.16	-0.76
	3.37814	110.433	110.39	-28.142							3.3782	17.47	16.63	0.84							3.3782	13.05	14.13	-1.08
	3.37977	110.466	110.285	-28							3.37977	16.91	16.56	0.35							3.37977	12.98	14.11	-1.13
	3.38138	110.212	110.184	-28.145							3.38133	16.79	16.49	0.3							3.38133	13.6	14.08	-0.48
	3.383	109.965	110.082	-28.285							3.38305	16.91	16.43	0.48							3.38305	13.34	14.05	-0.71
	3.38463	109.615	109.979	-28.529							3.38462	16.77	16.37	0.41							3.38462	13.62	14.03	-0.4
	3.38624	109.389	109.867	-28.65							3.38618	16.8	16.31	0.49							3.38618	13.86	14	-0.14
	3.38787	109.577	109.76	-28.359							3.3879	16.79	16.25	0.54							3.3879	13.94	13.97	-0.03
	3.3895	109.643	109.658	-28.191							3.38947	16.56	16.19	0.37							3.38947	14.03	13.95	0.08
	3.39112	109.534	109.555	-28.2							3.39119	16.69	16.13	0.56							3.39119	13.91	13.92	-0.01
	3.39274	109.508	109.454	-28.126							3.39275	16.84	16.08	0.77							3.39275	13.89	13.89	0
	3.39436	109.332	109.344	-28.205							3.39432	16.8	16.02	0.78							3.39432	13.63	13.87	-0.24
	3.39599	109.224	109.234	-28.218							3.39604	16.52	15.97	0.56							3.39604	13.38	13.84	-0.46
	3.39762	108.99	109.131	-28.358							3.3976	16.27	15.92	0.36							3.3976	13.23	13.82	-0.59
	3.39923	108.879	109.03	-28.376							3.39916	16.04	15.86	0.18							3.39916	12.89	13.79	-0.9
	3.40085	108.743	108.938	-28.422							3.40089	15.69	15.81	-0.13							3.40089	12.67	13.77	-1.1
	3.40248	108.734	108.849	-28.342							3.40245	16.05	15.76	0.29							3.40245	12.64	13.74	-1.1
	3.40409	108.664	108.758	-28.324							3.40417	16.28	15.72	0.57							3.40417	12.2	13.72	-1.51
	3.40572	108.463	108.656	-28.439							3.40573	16.4	15.67	0.73							3.40573	12.24	13.69	-1.45
	3.40734	108.432	108.565	-28.385							3.4073	16.48	15.62	0.86							3.4073	12.33	13.67	-1.34
	3.40897	108.185	108.468	-28.55							3.40902	16.6	15.58	1.03							3.40902	12.69	13.64	-0.95
	3.41058	108.153	108.375	-28.499							3.41058	16.48	15.53	0.95							3.41058	13.05	13.62	-0.57
	3.41221	108.213	108.298	-28.359							3.41215	16.36	15.49	0.87							3.41215	13.45	13.6	-0.14
	3.41384	108.305	108.221	-28.187							3.41387	16.23	15.44	0.78							3.41387	13.59	13.57	0.02
	3.41546	108.295	108.136	-28.12							3.41543	16.31	15.4	0.91							3.41543	13.2	13.55	-0.35
	3.41707	108.251	108.053	-28.086							3.41715	16.27	15.36	0.91							3.41715	12.94	13.16	-0.22
	3.4187	108.118	107.976	-28.144							3.41872	16.33	15.31	1.01							3.41872	12.62	13.14	-0.52
	3.42033	108.197	107.899	-27.99							3.42028	16.32	15.27	1.04							3.42028	12.74	13.12	-0.37
	3.42194	108.462	107.824	-27.652							3.422	16.25	15.23	1.02							3.422	12.93	13.1	-0.17
	3.42356	108.307	107.747	-27.735							3.42356	16.06	15.19	0.87							3.42356	13.43	13.08	0.35
	3.42519	108.559	107.673	-27.412							3.42513	15.87	15.15	0.72							3.42513	13.53	13.06	0.47
	3.42681	108.313	107.609	-27.588							3.42685	15.91	15.12	0.8							3.42685	13.25	13.04	0.21
	3.42843	108.118	107.535	-27.714							3.42841	16.13	15.08	1.05							3.42841	13.43	13.02	0.42
	3.43005	108.084	107.458	-27.68							3.43013	16.1	15.04	1.05							3.42997	13.08	13	0.08
	3.43168	107.909	107.385	-27.787							3.43169	15.95	15.01	0.95							3.43169	12.75	12.98	-0.22
	3.4333	107.91	107.322	-27.72							3.43326	15.41	14.97	0.44							3.43326	12.6	12.96	-0.36
	3.43492	107.897	107.258	-27.668							3.43498	15.18	14.94	0.25							3.43498	12.46	12.94	-0.48
	3.43654	107.781	107.186	-27.72							3.43654	15.4	14.9	0.5							3.43654	12.28	12.92	-0.64
	3.43817	107.67	107.114	-27.767							3.43811	15.22	14.87	0.35							3.43811	12.28	12.9	-0.62
	3.43978	107.728	107.051	-27.646							3.43982	15.6	14.84	0.76							3.43982	12.3	12.88	-0.58
	3.4414	107.44	106.987	-27.872							3.44139	15.57	14.8	0.77							3.44139	12.33	12.86	-0.53
	3.44303	107.399	106.924	-27.852							3.44295	15.62	14.77	0.84							3.44295	12.25	12.84	-0.59
	3.44466	107.454	106.866	-27.737							3.44467	16	14.74	1.25							3.44467	12.44	12.82	-0.38
	3.44627	107.44	106.813	-27.692							3.44624	15.89	14.71	1.18							3.44624	12.47	12.8	-0.33
	3.44789	107.494	106.749	-27.579							3.44795	15.63	14.68	0.94							3.44795	12.66	12.78	-0.12
	3.44952	107.495	106.686	-27.519							3.44952	15.46	14.65	0.8							3.44952	12.92	12.76	0.15
	3.45113	107.503	106.63	-27.454							3.45108	15.05	14.63	0.42							3.45108	12.54	12.74	-0.21
	3.45275	107.437	106.575	-27.464							3.4528	15.41	14.6	0.81							3.4528	12.34	12.72	-0.39
	3.45438	107.324	106.511	-27.521							3.45436	15.49	14.57	0.92							3.45436	12.09	12.71	-0.61
	3.45601	107.056	106.448	-27.734							3.45593	15.21	14.54	0.66							3.45593	11.91	12.69	-0.78
	3.45762	106.955	106.393	-27.781							3.45765	14.91	14.52	0.39							3.45765	12.46	12.67	-0.2
	3.45924	106.864	106.342	-27.819							3.45921	15.05	14.49	0.56							3.45921	12.44	12.65	-0.21
	3.46087	106.963	106.291	-27.666							3.46093	14.98	14.47	0.51							3.46093	12.16	12.63	-0.47
	3.46249	106.885	106.24	-27.693							3.46249	14.77	14.44	0.32							3.46249	12.42	12.61	-0.19
	3.4641	106.945	106.19	-27.58							3.46406	14.71	14.42	0.28							3.46406	12.27	12.59	-0.33
	3.46573	106.823	106.139	-27.652							3.46578	14.47	14.4	0.08							3.46578	12.18	12.58	-0.39
	3.46735	106.76	106.085	-27.665							3.46734	14.44	14.37	0.06							3.46734	11.84	12.56	-0.72
	3.46896	106.675	106.022	-27.7							3.4689	14.73	14.35	0.37							3.4689	11.63	12.54	-0.91
	3.47059	106.569	105.97	-27.757							3.47062	15.09	14.33	0.76							3.47062	11.65	12.52	-0.87
	3.47221	106.475	105.919	-27.803							3.47218	14.98	14.31	0.67							3.47218	12.09	12.5	-0.41
	3.47384	106.409	105.872	-27.821							3.4739	15.36	14.29	1.07							3.4739	12.34	12.48	-0.14
	3.47545	106.202	105.834	-27.981							3.47547	15	14.27	0.74							3.47547	12.61	12.47	0.14
	3.47708	106.176	105.783	-27.96							3.47703	14.71	14.25	0.46							3.47703	12.4	12.45	-0.05
	3.4787	106.296	105.732	-27.795							3.47875	15.12	14.23	0.89							3.47875	12.14	12.43	-0.29
	3.48033	106.324	105.681	-27.721							3.48031	15.08	14.21	0.86							3.48031	12.08	12.41	-0.33
	3.48194	106.385	105.632	-27.616							3.48187	15.31	14.19	1.12							3.48187	11.84	12.39	-0.56
	3.48356	106.265	105.594	-27.692							3.48359	15.07	14.18	0.89							3.48359	11.82	12.38	-0.55
	3.48519	106.246	105.555	-27.667							3.48516	14.74	14.16	0.59							3.48516	12.48	12.36	0.12
	3.4868	106.326	105.511	-27.544							3.48687	14.87	14.14	0.73							3.48687	12.72	12.34	0.38
	3.48842	106.289	105.463	-27.539							3.48844	14.78	14.12	0.65							3.48844	12.5	12.32	0.17
	3.49005	106.057	105.424	-27.73							3.49	14.91	14.11	0.8							3.49	11.86	12.31	-0.45
	3.49167	105.966	105.386	-27.779							3.49172	14.86	14.09	0.77							3.49172	11.64	12.29	-0.65
	3.49328	105.921	105.34	-27.783							3.49328	14.81	14.07	0.74							3.49328	11.62	12.27	-0.65
	3.49491	105.909	105.293	-27.755							3.49484	14.73	14.05	0.68							3.49484	12.13	12.25	-0.12
	3.49653	105.812	105.255	-27.813							3.49656	14.87	14.04	0.83							3.49656	12.06	12.24	-0.18
	3.49814	105.74	105.217	-27.846							3.49813	15.32	14.02	1.29							3.49813	11.98	12.22	-0.24
	3.49977	105.398	105.179	-28.149							3.49985	15.56	14.01	1.55							3.49969	12.1	12.2	-0.1
	3.50139	105.303	105.141	-28.206							3.50141	15.57	13.99	1.57							3.50141	11.84	12.18	-0.35
	3.50302	105.121	105.103	-28.352							3.50297	15.57	13.98	1.59							3.50297	11.87	12.17	-0.3
	3.50463	105.16	105.065	-28.276							3.50469	15.77	13.97	1.81							3.50469	11.49	12.15	-0.66
	3.50625	105.243	105.026	-28.156							3.50625	15.44	13.95	1.49							3.50625	11.56	12.13	-0.58
	3.50787	105.125	104.988	-28.238							3.50781	14.96	13.94	1.02							3.50781	11.44	12.12	-0.68
	3.5095	105.192	104.95	-28.135							3.50953	14.71	13.93	0.78							3.50953	11.76	12.1	-0.33
	3.51111	105.276	104.912	-28.017							3.51109	14.64	13.92	0.72							3.51109	11.73	12.08	-0.35
	3.51273	105.339	104.874	-27.919							3.51266	14.85	13.91	0.94							3.51266	11.04	12.07	-1.02
	3.51436	105.361	104.836	-27.864							3.51437	15.17	13.9	1.27							3.51437	10.97	12.05	-1.08
	3.51597	105.369	104.802	-27.822							3.51594	14.73	13.89	0.84							3.51594	11.06	12.03	-0.97
	3.51759	105.295	104.776	-27.863							3.51765	14.44	13.88	0.55							3.51765	11.26	12.01	-0.76
	3.51922	105.267	104.738	-27.859							3.51922	14.46	13.87	0.59							3.51922	11.76	12	-0.23
	3.52084	105.138	104.709	-27.956							3.52078	14.57	13.87	0.7							3.52078	11.86	11.99	-0.12
	3.52245	104.993	104.678	-28.069							3.5225	14.7	13.86	0.84							3.5225	12.06	11.97	0.09
	3.52408	104.894	104.64	-28.137							3.52406	14.71	13.86	0.85							3.52406	12.33	11.96	0.37
	3.5257	104.698	104.602	-28.302							3.52562	14.58	13.85	0.73							3.52562	12.12	11.95	0.17
	3.52731	104.7	104.574	-28.27							3.52734	14.47	13.85	0.62							3.52734	11.75	11.94	-0.19
	3.52893	104.719	104.549	-28.221							3.5289	14.67	13.84	0.83							3.5289	11.61	11.93	-0.32
	3.53056	104.577	104.52	-28.333							3.53062	14.9	13.84	1.06							3.53062	10.85	11.92	-1.07
	3.53218	104.668	104.482	-28.213							3.53218	15.07	13.84	1.24							3.53218	11.08	11.91	-0.83
	3.53379	104.791	104.456	-28.061							3.53375	15.43	13.83	1.59							3.53375	11.59	11.89	-0.3
	3.53542	104.777	104.43	-28.047							3.53546	14.87	13.83	1.03							3.53546	11.71	11.88	-0.17
	3.53704	104.913	104.405	-27.883							3.53702	15.03	13.83	1.2							3.53702	12.04	11.87	0.17
	3.53866	104.654	104.379	-28.115							3.53859	15.1	13.83	1.27							3.53859	11.85	11.86	-0.01
	3.54027	104.527	104.341	-28.215							3.54031	14.74	13.83	0.91							3.54031	11.4	11.85	-0.44
	3.5419	104.597	104.312	-28.117							3.54187	14.76	13.84	0.93							3.54187	11.51	11.84	-0.33
	3.54352	104.377	104.287	-28.311							3.54358	14.51	13.84	0.67							3.54358	11.51	11.83	-0.31
	3.54513	104.355	104.262	-28.308							3.54515	14.52	13.84	0.68							3.54515	11.63	11.81	-0.18
	3.54676	104.39	104.236	-28.247							3.54671	14.63	13.84	0.78							3.54671	11.39	11.8	-0.41
	3.54838	104.352	104.211	-28.26							3.54843	14.69	13.85	0.84							3.54843	11.42	11.79	-0.38
	3.55	104.442	104.185	-28.145							3.54999	14.74	13.85	0.89							3.54999	11.52	11.78	-0.26
	3.55161	104.332	104.16	-28.23							3.55155	14.51	13.85	0.66							3.55155	11.52	11.77	-0.25
	3.55323	104.392	104.134	-28.146							3.55327	14.39	13.85	0.54							3.55327	11.17	11.76	-0.59
	3.55486	104.23	104.109	-28.284							3.55483	13.91	13.86	0.06							3.55483	10.64	11.75	-1.11
	3.55648	104.142	104.083	-28.348							3.55655	13.72	13.86	-0.14							3.55655	10.82	11.74	-0.92
	3.55809	104.32	104.058	-28.147							3.55811	13.96	13.86	0.1							3.55811	11.39	11.73	-0.34
	3.55972	104.372	104.033	-28.072							3.55967	14.07	13.86	0.21							3.55967	11.9	11.72	0.19
	3.56134	104.547	104.02	-27.875							3.56139	14.17	13.87	0.3							3.56139	12.09	11.7	0.39
	3.56295	104.524	103.998	-27.875							3.56295	14.17	13.87	0.3							3.56295	11.61	11.69	-0.09
	3.56457	104.49	103.973	-27.887							3.56451	14.03	13.87	0.16							3.56451	11.2	11.68	-0.48
	3.5662	104.365	103.948	-27.991							3.56623	14.07	13.87	0.2							3.56623	11.75	11.67	0.08
	3.56782	104.211	103.922	-28.123							3.56779	14	13.87	0.13							3.56779	11.77	11.68	0.09
	3.56943	104.183	103.897	-28.13							3.56951	14.14	13.87	0.27							3.56951	11.7	11.67	0.03
	3.57105	104.188	103.878	-28.104							3.57107	13.9	13.87	0.02							3.57107	11.48	11.66	-0.17
	3.57267	104.078	103.862	-28.193							3.57263	13.4	13.87	-0.47							3.57263	11.23	11.65	-0.42
	3.57428	104.198	103.837	-28.052							3.57435	13.36	13.87	-0.51							3.57435	11.4	11.64	-0.23
	3.57591	104.187	103.812	-28.043							3.57591	12.9	13.87	-0.96							3.57591	11.49	11.63	-0.13
	3.57753	104.167	103.786	-28.043							3.57747	12.93	13.86	-0.94							3.57747	11.8	11.61	0.19
	3.57915	104.044	103.765	-28.146							3.57918	13.23	13.86	-0.62							3.57918	11.81	11.6	0.2
	3.58076	103.779	103.752	-28.391							3.58075	13.3	13.85	-0.55							3.58075	11.64	11.59	0.05
	3.58239	103.557	103.727	-28.593							3.58246	13.48	13.84	-0.36							3.58231	11.13	11.58	-0.46
	3.58401	103.432	103.71	-28.699							3.58403	13.83	13.83	0							3.58403	10.87	11.57	-0.7
	3.58563	103.519	103.692	-28.593							3.58559	13.77	13.82	-0.04							3.58559	11.08	11.56	-0.48
	3.58724	103.794	103.668	-28.299							3.5873	13.78	13.8	-0.02							3.5873	11.39	11.55	-0.16
	3.58886	103.993	103.655	-28.082							3.58886	13.78	13.78	0							3.58886	12.22	11.54	0.68
	3.59049	104.122	103.632	-27.934							3.59043	13.93	13.77	0.17							3.59043	12.31	11.53	0.78
	3.5921	104.084	103.614	-27.954							3.59214	13.91	13.75	0.16							3.59214	11.83	11.52	0.31
	3.59372	104.194	103.601	-27.826							3.5937	13.69	13.72	-0.03							3.5937	11.23	11.51	-0.28
	3.59534	104.176	103.588	-27.827							3.59526	13.34	13.7	-0.36							3.59526	10.5	11.5	-1
	3.59696	104.153	103.564	-27.832							3.59698	13.13	13.67	-0.55							3.59698	10.68	11.49	-0.81
	3.59857	103.995	103.546	-27.974							3.59854	13.26	13.65	-0.38							3.59854	10.85	11.48	-0.63
	3.6002	103.781	103.533	-28.171							3.60026	13.62	13.62	0							3.60026	11.35	11.47	-0.11
	3.60182	103.553	103.521	-28.382							3.60182	13.47	13.59	-0.12							3.60182	11.47	11.46	0.01
	3.60344	103.627	103.495	-28.291							3.60338	13.27	13.56	-0.29							3.60338	11.71	11.45	0.26
	3.60505	103.729	103.479	-28.173							3.6051	13.13	13.53	-0.39							3.6051	11.54	11.44	0.1
	3.60667	104.004	103.461	-27.882							3.60666	12.97	13.49	-0.52							3.60666	11.45	11.43	0.02
	3.6083	104.067	103.437	-27.803							3.60822	13.01	13.46	-0.45							3.60822	11.25	11.42	-0.17
	3.6099	103.876	103.424	-27.978							3.60993	13.14	13.42	-0.28							3.60993	10.85	11.41	-0.56
	3.61153	103.66	103.411	-28.178							3.6115	13.12	13.39	-0.27							3.6115	11.08	11.4	-0.32
	3.61315	103.431	103.393	-28.392							3.61321	13.04	13.35	-0.31							3.61321	11.04	11.39	-0.35
	3.61477	103.303	103.37	-28.505							3.61477	13.03	13.31	-0.29							3.61477	11.22	11.38	-0.16
	3.61638	103.481	103.357	-28.312							3.61633	12.73	13.28	-0.55							3.61633	11.21	11.37	-0.16
	3.618	103.447	103.344	-28.331							3.61805	12.8	13.24	-0.44							3.61805	10.85	11.36	-0.51
	3.61963	103.337	103.331	-28.426							3.61961	12.79	13.21	-0.41							3.61961	10.71	11.35	-0.63
	3.62123	103.346	103.319	-28.402							3.62117	12.77	13.17	-0.4							3.62117	10.49	11.34	-0.84
	3.62285	103.226	103.306	-28.509							3.62289	12.97	13.13	-0.17							3.62289	10.29	11.33	-1.03
	3.62448	103.265	103.293	-28.455							3.62445	12.88	13.1	-0.22							3.62445	10.39	11.32	-0.92
	3.6261	103.302	103.272	-28.404							3.62616	12.83	13.06	-0.24							3.62616	10.48	11.31	-0.83
	3.62771	103.269	103.251	-28.423							3.62772	12.81	13.02	-0.21							3.62772	10.22	11.3	-1.07
	3.62933	103.213	103.239	-28.465							3.62928	12.79	12.98	-0.19							3.62928	10.33	11.28	-0.95
	3.63095	103.217	103.226	-28.447							3.631	12.89	12.95	-0.06							3.631	11.13	11.27	-0.15
	3.63258	103.173	103.213	-28.478							3.63256	12.99	12.91	0.09							3.63256	11.8	11.26	0.53
	3.63418	103.05	103.201	-28.588							3.63412	12.98	12.87	0.11							3.63412	11.77	11.25	0.51
	3.6358	103.138	103.188	-28.486							3.63584	12.81	12.83	-0.02							3.63584	11.41	11.24	0.17
	3.63743	102.977	103.175	-28.635							3.6374	12.79	12.8	-0.01							3.6374	11.43	11.23	0.19
	3.63903	102.909	103.163	-28.689							3.63911	12.74	12.76	-0.03							3.63911	11.28	11.22	0.05
	3.64066	102.95	103.15	-28.636							3.64067	12.93	12.73	0.2							3.64067	11.71	11.21	0.49
	3.64228	102.781	103.137	-28.792							3.64223	13.04	12.69	0.35							3.64223	11.42	11.21	0.21
	3.6439	102.869	103.124	-28.692							3.64395	12.61	12.66	-0.05							3.64395	11.38	11.2	0.18
	3.64551	102.879	103.112	-28.668							3.64551	12.48	12.63	-0.14							3.64551	11.54	11.19	0.36
	3.64713	102.782	103.099	-28.753							3.64707	12.1	12.59	-0.5							3.64707	11.23	11.18	0.05
	3.64875	102.798	103.086	-28.726							3.64879	11.79	12.56	-0.77							3.64879	10.87	11.17	-0.3
	3.65038	102.638	103.074	-28.874							3.65035	11.78	12.53	-0.76							3.65035	10.83	11.16	-0.33
	3.65198	102.604	103.061	-28.895							3.65206	11.96	12.5	-0.54							3.65191	11.07	11.15	-0.08
	3.65361	102.594	103.048	-28.894							3.65362	12.25	12.47	-0.22							3.65362	10.98	11.14	-0.15
	3.65523	102.697	103.036	-28.778							3.65518	12.63	12.44	0.2							3.65518	10.8	11.13	-0.33
	3.65683	102.873	103.023	-28.591							3.6569	12.42	12.41	0.01							3.6569	10.75	11.12	-0.37
	3.65846	102.954	103.01	-28.498							3.65846	12.18	12.38	-0.2							3.65846	10.67	11.11	-0.44
	3.66008	102.798	102.998	-28.643							3.66002	12.02	12.35	-0.33							3.66002	10.89	11.1	-0.21
	3.6617	102.63	102.985	-28.799							3.66173	12.14	12.32	-0.18							3.66173	10.8	11.09	-0.28
	3.66331	102.747	102.975	-28.671							3.66329	12.37	12.3	0.08							3.66329	10.73	11.08	-0.35
	3.66493	102.798	102.975	-28.609							3.66501	12.66	12.27	0.39							3.66485	10.32	11.07	-0.75
	3.66655	102.867	102.963	-28.528							3.66657	12.55	12.24	0.31							3.66657	10.08	11.06	-0.98
	3.66816	102.842	102.951	-28.542							3.66812	12.55	12.22	0.33							3.66812	10.07	11.05	-0.98
	3.66978	102.656	102.938	-28.717							3.66984	12.52	12.19	0.33							3.66984	10.04	11.04	-0.99
	3.6714	102.589	102.925	-28.773							3.6714	12.36	12.16	0.2							3.6714	10.37	11.03	-0.66
	3.67302	102.509	102.912	-28.842							3.67296	12.04	12.14	-0.1							3.67296	10.87	11.02	-0.15
	3.67463	102.513	102.9	-28.827							3.67468	12.09	12.11	-0.03							3.67468	10.81	11.01	-0.19
	3.67625	102.411	102.887	-28.919							3.67624	12.08	12.09	-0.01							3.67624	10.53	11	-0.47
	3.67787	102.308	102.876	-29.011							3.67779	12.27	12.07	0.2							3.67779	10.16	10.99	-0.83
	3.67949	102.2	102.876	-29.108							3.67951	12.34	12.04	0.3							3.67951	9.67	10.98	-1.31
	3.6811	102.478	102.866	-28.82							3.68107	12.49	12.02	0.47							3.68107	9.5	10.97	-1.47
	3.68272	102.667	102.853	-28.621							3.68278	12.77	12	0.77							3.68278	9.65	10.96	-1.31
	3.68434	102.663	102.84	-28.614							3.68434	12.71	11.98	0.73							3.68434	9.85	10.95	-1.1
	3.68595	102.621	102.828	-28.645							3.6859	12.47	11.97	0.5							3.6859	10.38	10.94	-0.56
	3.68757	102.613	102.815	-28.643							3.68762	11.92	11.95	-0.03							3.68762	10.38	10.93	-0.55
	3.68919	102.48	102.802	-28.765							3.68918	11.35	11.94	-0.59							3.68918	10.3	10.92	-0.62
	3.69081	102.392	102.789	-28.844							3.69074	11.49	11.93	-0.43							3.69074	10.27	10.91	-0.64
	3.69242	102.463	102.777	-28.762							3.69245	11.77	11.91	-0.14							3.69245	10.19	10.9	-0.71
	3.69404	102.355	102.777	-28.86							3.69401	12.18	11.9	0.28							3.69401	10.42	10.89	-0.47
	3.69566	102.267	102.768	-28.938							3.69572	12.13	11.89	0.24							3.69572	10.54	10.88	-0.34
	3.69728	102.263	102.755	-28.932							3.69728	11.71	11.88	-0.17							3.69728	10.44	10.87	-0.44
	3.69889	102.157	102.743	-29.028							3.69884	11.51	11.87	-0.36							3.69884	10.52	10.86	-0.34
	3.70051	102.241	102.73	-28.934							3.70056	11.3	11.85	-0.55							3.70056	10.68	10.85	-0.17
	3.70213	102.15	102.717	-29.015							3.70212	11.36	11.84	-0.48							3.70212	10.82	10.85	-0.03
	3.70374	101.998	102.705	-29.157							3.70368	11.41	11.83	-0.42							3.70368	10.89	10.84	0.06
	3.70536	101.835	102.692	-29.31							3.70539	11.67	11.82	-0.15							3.70539	11.07	10.83	0.25
	3.70698	101.956	102.679	-29.179							3.70695	11.38	11.81	-0.43							3.70695	10.89	10.82	0.07
	3.7086	102.179	102.678	-28.946							3.70866	11.76	11.8	-0.04							3.70866	10.52	10.81	-0.29
	3.71021	102.528	102.67	-28.587							3.71022	11.69	11.79	-0.1							3.71022	10.66	10.8	-0.13
	3.71183	102.652	102.658	-28.454							3.71178	11.85	11.78	0.06							3.71178	10.43	10.8	-0.37
	3.71345	102.506	102.645	-28.59							3.7135	11.81	11.77	0.04							3.7135	10.38	10.8	-0.42
	3.71506	102.378	102.632	-28.708							3.71506	11.51	11.76	-0.25							3.71506	10.83	10.8	0.04
	3.71668	102.294	102.62	-28.782							3.71661	11.3	11.75	-0.45							3.71661	10.96	10.8	0.16
	3.7183	102.358	102.612	-28.708							3.71833	11.29	11.74	-0.45							3.71833	10.96	10.8	0.17
	3.71992	102.218	102.611	-28.839							3.71989	11.36	11.73	-0.37							3.71989	11.43	10.79	0.63
	3.72152	102.128	102.598	-28.919							3.7216	11.31	11.73	-0.42							3.7216	10.9	10.79	0.11
	3.72315	102.147	102.585	-28.891							3.72316	11.33	11.72	-0.39							3.72316	10.92	10.79	0.13
	3.72477	102.178	102.573	-28.85							3.72472	11.07	11.71	-0.64							3.72472	10.81	10.79	0.02
	3.72639	102.246	102.562	-28.772							3.72643	11.26	11.7	-0.44							3.72643	10.91	10.79	0.12
	3.72799	102.259	102.562	-28.749							3.72799	11.27	11.69	-0.42							3.72799	10.82	10.79	0.02
	3.72961	102.114	102.551	-28.885							3.72955	11.33	11.68	-0.35							3.72955	10.58	10.79	-0.21
	3.73123	101.891	102.538	-29.098							3.73127	11.32	11.67	-0.35							3.73127	10.47	10.79	-0.33
	3.73284	101.928	102.526	-29.051							3.73282	11.56	11.66	-0.11							3.73282	10.55	10.79	-0.25
	3.73446	102.08	102.513	-28.889							3.73454	11.58	11.65	-0.08							3.73438	10.49	10.79	-0.31
	3.73608	102.185	102.5	-28.775							3.7361	11.79	11.64	0.14							3.7361	10.54	10.79	-0.26
	3.7377	102.261	102.496	-28.69							3.73765	11.85	11.64	0.21							3.73765	10.62	10.79	-0.18
	3.73931	102.159	102.492	-28.781							3.73937	11.54	11.63	-0.08							3.73937	10.86	10.79	0.06
	3.74093	101.972	102.479	-28.959							3.74093	11.38	11.62	-0.24							3.74093	11.23	10.79	0.44
	3.74255	101.929	102.466	-28.993							3.74248	11.42	11.61	-0.19							3.74248	11.39	10.79	0.59
	3.74417	101.78	102.453	-29.131							3.7442	11.59	11.6	-0.02							3.7442	11.24	10.79	0.45
	3.74577	101.878	102.441	-29.025							3.74576	11.48	11.6	-0.12							3.74576	11.04	10.79	0.25
	3.74739	101.832	102.43	-29.06							3.74731	11.38	11.59	-0.21							3.74731	10.97	10.79	0.18
	3.74901	101.881	102.43	-29.002							3.74903	11.24	11.58	-0.34							3.74903	10.86	10.79	0.07
	3.75062	101.94	102.419	-28.933							3.75059	11.3	11.57	-0.27							3.75059	10.79	10.79	0
	3.75224	101.804	102.407	-29.059							3.7523	11.52	11.56	-0.04							3.7523	10.7	10.79	-0.09
	3.75386	101.778	102.394	-29.076							3.75386	11.2	11.56	-0.35							3.75386	10.55	10.79	-0.24
	3.75548	101.995	102.381	-28.849							3.75542	11.21	11.55	-0.33							3.75542	10.48	10.79	-0.32
	3.75708	102.074	102.38	-28.761							3.75713	11.02	11.54	-0.52							3.75713	10.73	10.79	-0.06
	3.7587	102.108	102.372	-28.717							3.75869	11.06	11.53	-0.47							3.75869	10.89	10.79	0.1
	3.76032	102.07	102.36	-28.746							3.76025	10.96	11.52	-0.56							3.76025	10.96	10.79	0.16
	3.76193	102.172	102.347	-28.635							3.76196	11.12	11.51	-0.4							3.76196	11.47	10.79	0.67
	3.76355	102.137	102.334	-28.662							3.76352	10.92	11.5	-0.58							3.76352	11.49	10.79	0.7
	3.76517	102.371	102.331	-28.418							3.76523	11.02	11.5	-0.48							3.76523	11.61	10.79	0.81
	3.76679	102.308	102.326	-28.472							3.76679	10.97	11.49	-0.51							3.76679	11.05	10.79	0.26
	3.76839	102.292	102.313	-28.479							3.76835	11.24	11.48	-0.24							3.76835	10.76	10.79	-0.03
	3.77001	102.13	102.3	-28.632							3.77006	11.25	11.47	-0.22							3.77006	10.39	10.79	-0.4
	3.77163	101.943	102.288	-28.81							3.77162	10.94	11.46	-0.52							3.77162	10.5	10.79	-0.29
	3.77325	101.909	102.281	-28.835							3.77318	10.73	11.45	-0.72							3.77318	11.06	10.79	0.27
	3.77486	101.853	102.279	-28.881							3.77489	10.16	11.44	-1.28							3.77489	11.06	10.79	0.26
	3.77648	101.884	102.266	-28.841							3.77645	10.3	11.43	-1.14							3.77645	11.02	10.79	0.23
	3.7781	101.795	102.253	-28.921							3.77816	10.51	11.43	-0.92							3.77816	10.42	10.79	-0.37
	3.7797	101.627	102.241	-29.08							3.77972	10.87	11.42	-0.55							3.77972	9.98	10.79	-0.82
	3.78132	101.541	102.231	-29.156							3.78128	11.05	11.41	-0.36							3.78128	10.27	10.79	-0.53
	3.78294	101.567	102.231	-29.121							3.78299	11.05	11.4	-0.35							3.78299	10.91	10.79	0.11
	3.78456	101.65	102.219	-29.029							3.78455	11.25	11.39	-0.15							3.78455	11.37	10.79	0.58
	3.78617	101.759	102.207	-28.91							3.7861	11.31	11.38	-0.08							3.7861	11.32	10.79	0.53
	3.78779	101.894	102.194	-28.766							3.78782	11.41	11.38	0.03							3.78782	10.98	10.79	0.18
	3.7894	101.777	102.182	-28.874							3.78937	11.44	11.37	0.07							3.78937	10.39	10.79	-0.4
	3.79102	101.584	102.182	-29.057							3.79109	11.23	11.36	-0.13							3.79109	9.76	10.79	-1.03
	3.79263	101.602	102.172	-29.03							3.79264	11.16	11.35	-0.19							3.79264	10.11	10.79	-0.69
	3.79425	101.604	102.16	-29.018							3.7942	10.72	11.34	-0.63							3.7942	10.57	10.79	-0.22
	3.79587	101.798	102.147	-28.815							3.79591	10.83	11.34	-0.51							3.79591	11.05	10.79	0.26
	3.79747	101.728	102.134	-28.876							3.79747	10.67	11.33	-0.66							3.79747	11.28	10.79	0.48
	3.79909	101.764	102.122	-28.83							3.79903	10.62	11.32	-0.7							3.79903	11.22	10.79	0.42
	3.80071	101.802	102.116	-28.783							3.80074	10.79	11.31	-0.52							3.80074	11.1	10.79	0.31
	3.80233	101.858	102.113	-28.717							3.8023	10.98	11.3	-0.32							3.8023	11.22	10.79	0.43
	3.80393	101.915	102.1	-28.65							3.80401	10.99	11.3	-0.3							3.80401	10.97	10.8	0.18
	3.80555	101.806	102.088	-28.751							3.80557	11.04	11.29	-0.25							3.80557	10.77	10.8	-0.03
	3.80717	101.914	102.075	-28.633							3.80713	10.94	11.28	-0.34							3.80713	10.46	10.8	-0.33
	3.80878	101.932	102.066	-28.605							3.80884	11.03	11.27	-0.24							3.80884	10.2	10.8	-0.6
	3.8104	101.867	102.066	-28.661							3.8104	11.38	11.26	0.11							3.8104	10.22	10.8	-0.57
	3.81202	101.72	102.053	-28.798							3.81195	11.22	11.26	-0.04							3.81195	10.24	10.8	-0.56
	3.81363	101.606	102.041	-28.902							3.81366	11.08	11.25	-0.17							3.81366	10.36	10.8	-0.44
	3.81524	101.604	102.028	-28.895							3.81522	10.75	11.24	-0.49							3.81522	10.66	10.68	-0.02
	3.81686	101.685	102.015	-28.804							3.81693	10.65	11.23	-0.59							3.81678	10.65	10.68	-0.03
	3.81848	101.737	102.003	-28.742							3.81849	10.87	11.23	-0.36							3.81849	10.96	10.68	0.28
	3.82009	101.811	102	-28.659							3.82005	10.79	11.22	-0.43							3.82005	10.94	10.69	0.25
	3.8217	101.734	101.994	-28.726							3.82176	10.34	11.21	-0.87							3.82176	11.08	10.69	0.39
	3.82332	101.656	101.981	-28.795							3.82332	10.17	11.21	-1.04							3.82332	11.33	10.69	0.64
	3.82494	101.643	101.969	-28.798							3.82487	10.15	11.2	-1.06							3.82487	11.08	10.69	0.39
	3.82654	101.632	101.956	-28.8							3.82659	10.16	11.2	-1.03							3.82659	10.85	10.69	0.16
	3.82816	101.746	101.95	-28.676							3.82814	10.38	11.19	-0.82							3.82814	11.27	10.69	0.58
	3.82978	101.717	101.947	-28.695							3.8297	10.31	11.19	-0.87							3.8297	11.32	10.69	0.62
	3.8314	101.722	101.934	-28.681							3.83141	10.66	11.18	-0.52							3.83141	11.27	10.69	0.58
	3.833	101.859	101.922	-28.534							3.83297	10.61	11.18	-0.57							3.83297	11.49	10.69	0.8
	3.83462	102.038	101.909	-28.345							3.83468	10.9	11.17	-0.27							3.83468	11.32	10.69	0.63
	3.83624	101.809	101.896	-28.565							3.83624	10.88	11.17	-0.29							3.83624	11.31	10.69	0.61
	3.83784	101.674	101.884	-28.691							3.83779	10.57	11.16	-0.59							3.83779	11.45	10.7	0.76
	3.83946	101.492	101.884	-28.863							3.83951	10.49	11.16	-0.67							3.83951	11.22	10.7	0.52
	3.84108	101.477	101.875	-28.868							3.84106	10.55	11.15	-0.61							3.84106	11.05	10.7	0.35
	3.8427	101.462	101.862	-28.873							3.84262	10.63	11.15	-0.52							3.84262	11.07	10.7	0.37
	3.8443	101.248	101.85	-29.077							3.84433	10.74	11.14	-0.4							3.84433	11.06	10.7	0.36
	3.84592	101.158	101.837	-29.158							3.84589	10.64	11.14	-0.5							3.84589	11.39	10.7	0.69
	3.84754	101.13	101.835	-29.176							3.8476	10.67	11.14	-0.46							3.8476	11.62	10.7	0.92
	3.84916	101.038	101.828	-29.258							3.84916	10.51	11.13	-0.62							3.84916	11.39	10.7	0.69
	3.85076	100.998	101.816	-29.289							3.85071	10.53	11.13	-0.6							3.85071	11.18	10.7	0.47
	3.85238	101.081	101.803	-29.196							3.85242	10.66	11.12	-0.46							3.85242	11.23	10.7	0.52
	3.85399	101.018	101.79	-29.25							3.85398	10.62	11.12	-0.5							3.85398	10.79	10.7	0.09
	3.8556	101.059	101.778	-29.199							3.85554	10.7	11.11	-0.42							3.85554	10.6	10.71	-0.11
	3.85722	101.212	101.769	-29.036							3.85725	10.49	11.11	-0.61							3.85725	10.71	10.71	0
	3.85883	101.188	101.769	-29.051							3.8588	10.45	11.1	-0.65							3.8588	10.77	10.71	0.06
	3.86045	101.294	101.756	-28.935							3.86051	10.23	11.1	-0.87							3.86051	10.61	10.71	-0.1
	3.86205	101.278	101.743	-28.942							3.86207	10.2	11.1	-0.9							3.86207	10.88	10.71	0.17
	3.86367	101.295	101.731	-28.916							3.86363	10.34	11.09	-0.75							3.86363	11.01	10.71	0.3
	3.86529	101.399	101.719	-28.802							3.86534	10.6	10.99	-0.38							3.86534	10.74	10.71	0.03
	3.86691	101.384	101.719	-28.807							3.86689	11.01	10.98	0.02							3.86689	10.61	10.71	-0.11
	3.86851	101.396	101.709	-28.786							3.86845	11.01	10.98	0.03							3.86845	10.55	10.71	-0.16
	3.87013	101.394	101.697	-28.779							3.87016	10.95	10.98	-0.03							3.87016	10.92	10.72	0.2
	3.87175	101.549	101.684	-28.614							3.87172	10.79	10.97	-0.18							3.87172	11	10.72	0.28
	3.87335	101.61	101.671	-28.544							3.87343	10.88	10.97	-0.09							3.87343	10.97	10.72	0.26
	3.87497	101.422	101.669	-28.722							3.87499	10.93	10.96	-0.04							3.87499	10.93	10.72	0.21
	3.87659	101.306	101.662	-28.829							3.87654	10.69	10.96	-0.27							3.87654	10.86	10.72	0.14
	3.8782	101.191	101.65	-28.934							3.87825	10.85	10.96	-0.1							3.87825	10.64	10.72	-0.08
	3.87981	101.155	101.637	-28.961							3.87981	10.91	10.95	-0.04							3.87981	10.66	10.72	-0.06
	3.88143	101.211	101.625	-28.895							3.88136	10.83	10.95	-0.12							3.88136	10.58	10.72	-0.14
	3.88304	101.093	101.612	-29.004							3.88307	11.1	10.95	0.16							3.88307	10.61	10.72	-0.11
	3.88466	100.853	101.603	-29.235							3.88463	11.16	10.94	0.22							3.88463	10.42	10.73	-0.31
	3.88626	100.796	101.603	-29.283							3.88634	11.14	10.94	0.21							3.88618	10.76	10.73	0.04
	3.88788	100.871	101.59	-29.198							3.8879	11.43	10.93	0.5							3.8879	11	10.73	0.27
	3.8895	100.953	101.578	-29.107							3.88945	11.11	10.93	0.18							3.88945	10.96	10.73	0.24
	3.8911	101.18	101.565	-28.871							3.89116	10.94	10.93	0.02							3.89116	10.74	10.73	0.01
	3.89272	101.235	101.554	-28.807							3.89272	10.94	10.92	0.01							3.89272	10.66	10.73	-0.07
	3.89434	101.191	101.554	-28.842							3.89427	10.88	10.92	-0.04							3.89427	10.32	10.73	-0.41
	3.89595	101.109	101.544	-28.914							3.89599	10.82	10.92	-0.1							3.89599	10.33	10.73	-0.4
	3.89756	100.98	101.531	-29.035							3.89754	10.88	10.91	-0.03							3.89754	10.24	10.74	-0.49
	3.89917	100.945	101.521	-29.061							3.89925	10.78	10.91	-0.13							3.89909	10.09	10.74	-0.65
	3.90079	100.95	101.521	-29.047							3.90081	10.49	10.91	-0.41							3.90081	10.17	10.74	-0.57
	3.90239	101.034	101.51	-28.954							3.90236	10.64	10.9	-0.26							3.90236	10.39	10.74	-0.35
	3.90401	101.094	101.497	-28.885							3.90407	10.84	10.9	-0.06							3.90407	10.77	10.74	0.03
	3.90563	101.115	101.488	-28.855							3.90563	10.8	10.89	-0.1							3.90563	10.71	10.75	-0.04
	3.90725	101.302	101.488	-28.659							3.90718	10.87	10.89	-0.02							3.90718	10.8	10.75	0.04
	3.90885	101.288	101.475	-28.664							3.90889	10.86	10.89	-0.03							3.90889	10.54	10.76	-0.22
	3.91046	101.305	101.463	-28.639							3.91045	10.78	10.88	-0.1							3.91045	10.31	10.76	-0.45
	3.91208	101.111	101.45	-28.824							3.912	10.64	10.88	-0.24							3.912	10.19	10.76	-0.57
	3.9137	101.018	101.438	-28.908							3.91371	10.63	10.88	-0.24							3.91371	10.32	10.77	-0.45
	3.9153	101.077	101.438	-28.841							3.91527	10.5	10.87	-0.37							3.91527	10.47	10.77	-0.3
	3.91692	101.175	101.429	-28.734							3.91698	10.68	10.87	-0.19							3.91698	10.75	10.77	-0.03
	3.91853	101.091	101.416	-28.809							3.91853	10.95	10.87	0.08							3.91853	10.54	10.78	-0.24
	3.92014	100.892	101.405	-29							3.92009	11.08	10.86	0.22							3.92009	10.78	10.78	0
	3.92175	100.659	101.405	-29.224							3.9218	11.01	10.86	0.15							3.9218	11.13	10.78	0.34
	3.92337	100.566	101.395	-29.309							3.92335	10.79	10.86	-0.07							3.92335	11.47	10.79	0.68
	3.92499	100.644	101.382	-29.223							3.92491	10.81	10.85	-0.04							3.92491	11.42	10.79	0.62
	3.92659	100.828	101.369	-29.03							3.92662	10.69	10.85	-0.16							3.92662	11.33	10.8	0.54
	3.92821	100.958	101.357	-28.891							3.92817	10.64	10.85	-0.21							3.92817	11.24	10.8	0.44
	3.92982	101.073	101.355	-28.768							3.92988	10.66	10.84	-0.19							3.92988	10.69	10.8	-0.12
	3.93144	101.094	101.348	-28.739							3.93144	10.39	10.84	-0.45							3.93144	10.44	10.81	-0.37
	3.93304	101.107	101.335	-28.718							3.93299	10.53	10.84	-0.3							3.93299	10.58	10.81	-0.23
	3.93466	101.014	101.323	-28.803							3.9347	10.56	10.83	-0.27							3.9347	10.69	10.82	-0.13
	3.93627	101.009	101.322	-28.799							3.93626	10.65	10.83	-0.18							3.93626	10.87	10.82	0.05
	3.93788	100.995	101.314	-28.806							3.93781	10.62	10.83	-0.21							3.93781	10.97	10.82	0.15
	3.93949	100.863	101.301	-28.93							3.93952	10.63	10.82	-0.2							3.93952	10.72	10.83	-0.11
	3.94111	100.788	101.289	-28.997							3.94108	10.53	10.82	-0.29							3.94108	10.6	10.83	-0.23
	3.94272	100.741	101.289	-29.035							3.94279	10.48	10.82	-0.34							3.94279	10.69	10.84	-0.15
	3.94433	100.791	101.28	-28.977							3.94434	10.65	10.81	-0.16							3.94434	10.71	10.84	-0.13
	3.94594	100.801	101.267	-28.959							3.9459	10.67	10.81	-0.14							3.9459	10.73	10.84	-0.11
	3.94756	100.956	101.256	-28.797							3.94761	10.84	10.81	0.04							3.94761	10.74	10.85	-0.11
	3.94916	100.967	101.256	-28.779							3.94916	10.92	10.8	0.12							3.94916	10.88	10.85	0.03
	3.95078	100.855	101.246	-28.882							3.95072	11.07	10.8	0.26							3.95072	11.17	10.86	0.31
	3.95239	100.845	101.24	-28.885							3.95242	10.97	10.8	0.17							3.95242	11.03	10.86	0.17
	3.95401	100.61	101.237	-29.112							3.95398	10.85	10.8	0.05							3.95398	11.23	10.86	0.37
	3.95561	100.594	101.224	-29.121							3.95569	10.87	10.8	0.07							3.95569	11.3	10.87	0.44
	3.95723	100.558	101.212	-29.149							3.95724	10.71	10.8	-0.09							3.95724	11.21	10.87	0.34
	3.95884	100.599	101.207	-29.101							3.9588	11.03	10.8	0.24							3.9588	11.27	10.88	0.39
	3.96046	100.701	101.203	-28.992							3.96051	11.07	10.79	0.28							3.96051	10.56	10.88	-0.32
	3.96206	100.71	101.19	-28.975							3.96206	11.09	10.79	0.3							3.96206	10.53	10.89	-0.36
	3.96368	100.832	101.178	-28.845							3.96361	11.12	10.79	0.33							3.96361	10.47	10.89	-0.42
	3.96529	100.856	101.174	-28.815							3.96532	11.12	10.79	0.33							3.96532	10.9	10.9	0.01
	3.96689	100.727	101.169	-28.936							3.96688	10.97	10.79	0.18							3.96688	11.04	10.9	0.14
	3.96851	100.696	101.157	-28.96							3.96859	10.96	10.79	0.17							3.96843	11.62	10.91	0.72
	3.97012	100.551	101.157	-29.098							3.97014	10.99	10.79	0.2							3.97014	11.64	10.91	0.73
	3.97174	100.454	101.147	-29.188							3.97169	10.9	10.8	0.1							3.97169	11.61	10.91	0.69
	3.97334	100.414	101.141	-29.221							3.9734	10.93	10.8	0.14							3.9734	11.61	10.92	0.69
	3.97496	100.337	101.139	-29.291							3.97496	10.85	10.8	0.05							3.97496	11.37	10.92	0.45
	3.97657	100.297	101.126	-29.324							3.97651	10.77	10.8	-0.03							3.97651	11.49	10.93	0.56
	3.97817	100.338	101.113	-29.276							3.97822	10.85	10.79	0.05							3.97822	11.24	10.93	0.31
	3.97979	100.422	101.107	-29.185							3.97978	10.95	10.79	0.16							3.97978	11.4	10.94	0.46
	3.98141	100.499	101.105	-29.101							3.98133	10.85	10.79	0.06							3.98133	11.61	10.94	0.66
	3.98302	100.808	101.092	-28.786							3.98304	10.76	10.79	-0.03							3.98304	11.61	10.95	0.66
	3.98462	100.903	101.091	-28.684							3.98459	10.61	10.8	-0.19							3.98459	11.74	10.95	0.78
	3.98624	100.846	101.083	-28.734							3.9863	10.38	10.8	-0.42							3.9863	11.3	10.96	0.34
	3.98785	100.741	101.074	-28.832							3.98785	10.17	10.8	-0.63							3.98785	10.96	10.96	0
	3.98947	100.545	101.074	-29.022							3.98941	10.16	10.8	-0.64							3.98941	10.98	10.97	0.01
	3.99107	100.576	101.062	-28.985							3.99112	9.89	10.8	-0.91							3.99112	10.84	10.98	-0.13
	3.99268	100.633	101.058	-28.921							3.99267	9.96	10.8	-0.84							3.99267	11.07	10.98	0.09
	3.9943	100.666	101.053	-28.882							3.99422	10.4	10.8	-0.39							3.99422	11.22	10.99	0.23
	3.9959	100.716	101.041	-28.826							3.99593	10.62	10.79	-0.18							3.99593	11.34	10.99	0.35
	3.99752	100.804	101.041	-28.731							3.99749	10.73	10.79	-0.06							3.99749	11.43	11	0.43
	3.99913	100.863	101.032	-28.667							3.99919	10.63	10.79	-0.16							3.99919	11.11	11	0.11
	4.00075	100.982	101.019	-28.541							4.00075	10.51	10.79	-0.28							4.00075	10.99	11.01	-0.02
	4.00235	101.115	101.008	-28.402							4.0023	10.7	10.79	-0.09							4.0023	11.05	11.01	0.03
	4.00396	100.973	101.008	-28.538							4.00401	10.65	10.79	-0.14							4.00401	11.52	11.02	0.5
	4.00558	100.9	101.008	-28.605							4.00556	10.74	10.79	-0.05							4.00556	11.57	11.03	0.54
	4.00719	100.881	101.001	-28.618							4.00712	10.57	10.79	-0.22							4.00712	11.08	11.03	0.05
	4.00879	100.72	100.992	-28.772							4.00882	10.62	10.79	-0.16							4.00882	10.62	11.04	-0.42
	4.01041	100.697	100.992	-28.79							4.01038	10.31	10.79	-0.48							4.01038	9.95	11.05	-1.1
	4.01202	100.653	100.98	-28.828							4.01209	10.23	10.79	-0.56							4.01209	9.96	11.05	-1.1
	4.01362	100.568	100.975	-28.908							4.01364	10.49	10.79	-0.29							4.01364	9.88	11.06	-1.18
	4.01524	100.393	100.971	-29.076							4.01519	10.32	10.79	-0.47							4.01519	10	11.07	-1.06
	4.01685	100.187	100.959	-29.276							4.0169	10.51	10.78	-0.28							4.0169	9.99	11.07	-1.08
	4.01847	100.25	100.959	-29.208							4.01845	10.62	10.78	-0.16							4.01845	10.3	11.08	-0.78
	4.02007	100.313	100.95	-29.139							4.02001	10.66	10.78	-0.12							4.02001	10.14	11.09	-0.95
	4.02168	100.491	100.942	-28.956							4.02171	10.46	10.78	-0.32							4.02171	10.34	11.09	-0.75
	4.0233	100.531	100.941	-28.911							4.02327	10.39	10.78	-0.39							4.02327	10.84	11.1	-0.26
	4.0249	100.489	100.929	-28.946							4.02498	10.55	10.78	-0.23							4.02498	10.37	11.11	-0.74
	4.02651	100.434	100.926	-28.996							4.02653	10.62	10.78	-0.16							4.02653	10.47	11.12	-0.65
	4.02813	100.417	100.926	-29.008							4.02808	10.74	10.78	-0.04							4.02808	10.12	11.12	-1
	4.02974	100.464	100.924	-28.956							4.02979	10.79	10.78	0.01							4.02979	10.17	11.13	-0.96
	4.03134	100.493	100.911	-28.921							4.03134	10.58	10.78	-0.2							4.03134	10.73	11.14	-0.41
	4.03296	100.502	100.909	-28.907							4.03289	10.33	10.78	-0.45							4.03289	10.37	11.15	-0.77
	4.03457	100.621	100.902	-28.783							4.0346	10.11	10.78	-0.67							4.0346	10.12	11.16	-1.04
	4.03619	100.575	100.893	-28.823							4.03615	10.22	10.78	-0.55							4.03615	9.81	11.16	-1.35
	4.03779	100.534	100.893	-28.859							4.03786	10.57	10.78	-0.2							4.03771	9.38	11.17	-1.79
	4.0394	100.353	100.881	-29.036							4.03942	10.79	10.78	0.01							4.03942	9.81	11.18	-1.37
	4.04101	100.42	100.876	-28.964							4.04097	10.63	10.77	-0.14							4.04097	10.54	11.19	-0.65
	4.04261	100.397	100.876	-28.982							4.04268	10.87	10.77	0.09							4.04268	10.54	11.2	-0.66
	4.04423	100.419	100.876	-28.955							4.04423	10.64	10.77	-0.13							4.04423	11.07	11.21	-0.14
	4.04584	100.542	100.863	-28.827							4.04578	10.66	10.77	-0.12							4.04578	11.36	11.22	0.14
	4.04746	100.397	100.859	-28.967							4.04749	10.86	10.77	0.08							4.04749	11.4	11.23	0.17
	4.04906	100.505	100.859	-28.854							4.04904	10.61	10.77	-0.17							4.04904	11.66	11.24	0.42
	4.05067	100.871	100.859	-28.483							4.05075	10.34	10.77	-0.43							4.05059	11.79	11.25	0.54
	4.05229	100.793	100.846	-28.557							4.0523	10.05	10.77	-0.72							4.0523	11.79	11.26	0.53
	4.0539	100.884	100.843	-28.461							4.05385	9.69	10.77	-1.08							4.05385	11.64	11.27	0.37
	4.0555	100.781	100.837	-28.559							4.05556	9.75	10.77	-1.02							4.05556	11.24	11.28	-0.04
	4.05711	100.624	100.826	-28.712							4.05711	9.98	10.77	-0.79							4.05711	11	11.29	-0.29
	4.05873	100.594	100.826	-28.737							4.05867	10.43	10.77	-0.34							4.05867	10.9	11.31	-0.4
	4.06033	100.659	100.826	-28.668							4.06037	10.74	10.77	-0.02							4.06037	11.19	11.32	-0.13
	4.06194	100.619	100.82	-28.703							4.06192	10.72	10.77	-0.05							4.06192	11.62	11.33	0.29
	4.06355	100.49	100.81	-28.827							4.06348	10.52	10.77	-0.25							4.06348	11.68	11.34	0.33
	4.06517	100.321	100.81	-28.992							4.06518	10.08	10.77	-0.69							4.06518	11.25	11.36	-0.11
	4.06677	100.119	100.81	-29.19							4.06674	10.13	10.77	-0.64							4.06674	11.08	11.37	-0.29
	4.06838	99.959	100.802	-29.345							4.06844	10.35	10.77	-0.41							4.06844	11.14	11.38	-0.25
	4.06999	100.106	100.793	-29.194							4.06999	10.46	10.77	-0.3							4.06999	10.97	11.4	-0.43
	4.07159	100.326	100.793	-28.97							4.07155	10.47	10.77	-0.3							4.07155	11.16	11.42	-0.25
	4.07321	100.467	100.793	-28.824							4.07325	10.72	10.76	-0.04							4.07325	11.04	11.43	-0.39
	4.07482	100.617	100.785	-28.67							4.07481	10.74	10.76	-0.03							4.07481	10.98	11.45	-0.47
	4.07644	100.682	100.777	-28.601							4.07636	10.6	10.76	-0.16							4.07636	10.85	11.46	-0.61
	4.07803	100.7	100.777	-28.579							4.07806	10.88	10.76	0.12							4.07806	10.67	11.48	-0.81
	4.07965	100.589	100.777	-28.686							4.07962	10.83	10.76	0.06							4.07962	10.49	11.5	-1.01
	4.08126	100.475	100.767	-28.796							4.08132	10.98	10.76	0.22							4.08132	10.57	11.52	-0.95
	4.08287	100.521	100.76	-28.746							4.08287	11.07	10.76	0.31							4.08287	10.97	11.54	-0.57
	4.08447	100.492	100.76	-28.771							4.08443	10.54	10.76	-0.22							4.08443	11.6	11.56	0.04
	4.08609	100.5	100.76	-28.759							4.08613	9.97	10.76	-0.79							4.08613	11.56	11.58	-0.02
	4.0877	100.292	100.75	-28.963							4.08768	9.77	10.76	-0.99							4.08768	11.17	11.61	-0.43
	4.0893	100.263	100.744	-28.988							4.08924	9.85	10.76	-0.91							4.08924	11.28	11.63	-0.35
	4.09091	100.241	100.744	-29.006							4.09094	10.24	10.76	-0.52							4.09094	11.37	11.65	-0.29
	4.09253	100.348	100.744	-28.896							4.0925	10.33	10.76	-0.42							4.0925	11.39	11.68	-0.29
	4.09414	100.405	100.744	-28.835							4.0942	10.78	10.76	0.02							4.0942	11.54	11.71	-0.16
	4.09574	100.284	100.736	-28.952							4.09575	10.98	10.76	0.23							4.09575	11.46	11.74	-0.28
	4.09735	100.587	100.727	-28.645							4.09731	10.99	10.75	0.23							4.09731	11.43	11.77	-0.33
	4.09896	100.633	100.727	-28.596							4.09901	10.8	10.75	0.05							4.09901	11.3	11.8	-0.5
	4.10058	100.529	100.727	-28.696							4.10056	10.47	10.75	-0.28							4.10056	11.37	11.83	-0.46
	4.10218	100.424	100.719	-28.798							4.10211	10.41	10.75	-0.34							4.10211	11.35	11.87	-0.52
	4.10379	100.305	100.711	-28.913							4.10382	10.79	10.75	0.03							4.10382	11.48	11.9	-0.42
	4.1054	100.283	100.711	-28.931							4.10537	10.74	10.75	-0.01							4.10537	11.26	11.94	-0.69
	4.107	100.333	100.711	-28.878							4.10708	10.91	10.75	0.16							4.10708	11.35	11.99	-0.64
	4.10861	100.33	100.702	-28.877							4.10863	10.79	10.75	0.04							4.10863	11.72	12.03	-0.31
	4.11023	100.561	100.694	-28.643							4.11018	10.68	10.75	-0.07							4.11018	12.28	12.08	0.2
	4.11184	100.625	100.694	-28.575							4.11189	10.58	10.75	-0.17							4.11189	12.43	12.12	0.31
	4.11344	100.588	100.694	-28.609							4.11344	10.54	10.75	-0.21							4.11344	12.08	12.18	-0.09
	4.11505	100.526	100.684	-28.667							4.11499	10.53	10.75	-0.22							4.11499	11.92	12.23	-0.31
	4.11666	100.486	100.678	-28.705							4.11669	10.57	10.75	-0.18							4.11669	11.88	12.29	-0.41
	4.11826	100.498	100.678	-28.689							4.11825	10.58	10.75	-0.17							4.11825	12.09	12.35	-0.26
	4.11987	100.42	100.678	-28.764							4.11995	10.65	10.75	-0.11							4.1198	12.17	12.41	-0.24
	4.12149	100.489	100.678	-28.691							4.1215	10.65	10.75	-0.11							4.1215	11.91	12.48	-0.57
	4.1231	100.628	100.678	-28.55							4.12305	10.6	10.75	-0.15							4.12305	11.5	12.55	-1.05
	4.1247	100.717	100.675	-28.457							4.12476	10.75	10.75	0							4.12476	11.63	12.63	-1
	4.12631	100.519	100.662	-28.653							4.12631	10.52	10.75	-0.23							4.12631	11.77	12.71	-0.93
	4.12792	100.225	100.661	-28.943							4.12786	10.62	10.75	-0.13							4.12786	11.71	12.79	-1.08
	4.12954	99.935	100.661	-29.23							4.12957	10.69	10.75	-0.06							4.12957	11.77	12.88	-1.1
	4.13113	99.731	100.661	-29.431							4.13112	10.79	10.75	0.04							4.13112	11.96	12.97	-1.01
	4.13275	99.831	100.661	-29.328							4.13282	10.83	10.75	0.08							4.13267	12.09	13.07	-0.97
	4.13436	99.838	100.648	-29.318							4.13437	10.75	10.75	0							4.13437	12.41	13.17	-0.76
	4.13596	100.113	100.645	-29.04							4.13593	10.81	10.75	0.06							4.13593	12.39	13.27	-0.89
	4.13757	100.289	100.645	-28.861							4.13763	10.64	10.75	-0.11							4.13763	12.68	13.38	-0.7
	4.13918	100.196	100.645	-28.951							4.13918	10.28	10.75	-0.47							4.13918	12.64	13.5	-0.86
	4.14079	100.31	100.645	-28.834							4.14073	10.11	10.75	-0.64							4.14073	12.68	13.62	-0.93
	4.14239	100.282	100.635	-28.86							4.14244	10.1	10.75	-0.65							4.14244	12.96	13.74	-0.79
	4.144	100.144	100.628	-28.994							4.14399	9.99	10.75	-0.76							4.14399	13.19	13.87	-0.68
	4.14562	100.231	100.628	-28.905							4.14554	10.2	10.75	-0.55							4.14554	13.34	14.01	-0.67
	4.14723	100.278	100.628	-28.855							4.14724	10.49	10.75	-0.26							4.14724	13.63	14.15	-0.52
	4.14883	100.22	100.628	-28.91							4.14879	10.37	10.75	-0.38							4.14879	13.7	14.29	-0.58
	4.15044	100.255	100.628	-28.872							4.1505	10.47	10.75	-0.28							4.1505	13.77	14.44	-0.67
	4.15205	100.368	100.625	-28.756							4.15205	10.67	10.75	-0.08							4.15205	13.82	14.59	-0.77
	4.15365	100.219	100.613	-28.903							4.1536	10.95	10.75	0.2							4.1536	13.44	14.74	-1.3
	4.15526	100.191	100.612	-28.928							4.15531	11.21	10.75	0.46							4.15531	13.04	14.9	-1.86
	4.15687	100.276	100.612	-28.841							4.15686	11.17	10.75	0.42							4.15686	13.22	15.06	-1.84
	4.15848	100.412	100.612	-28.702							4.15841	11.25	10.75	0.5							4.15841	13.6	15.22	-1.62
	4.16008	100.368	100.612	-28.743							4.16011	11.09	10.75	0.34							4.16011	13.62	15.38	-1.76
	4.16169	100.515	100.599	-28.594							4.16166	10.66	10.75	-0.09							4.16166	13.62	15.54	-1.92
	4.1633	100.547	100.595	-28.559							4.16337	10.47	10.75	-0.28							4.16337	14.07	15.7	-1.63
	4.1649	100.646	100.595	-28.458							4.16492	10.02	10.75	-0.73							4.16492	14.36	15.85	-1.49
	4.16651	100.791	100.595	-28.31							4.16647	9.89	10.75	-0.86							4.16647	14.8	16	-1.2
	4.16812	100.76	100.595	-28.339							4.16817	9.96	10.75	-0.79							4.16817	14.99	16.15	-1.16
	4.16974	100.693	100.586	-28.403							4.16972	10.28	10.75	-0.47							4.16972	15.24	16.29	-1.05
	4.17133	100.526	100.579	-28.567							4.17127	10.81	10.76	0.06							4.17127	15.04	16.41	-1.38
	4.17295	100.468	100.579	-28.624							4.17298	10.83	10.76	0.08							4.17298	15.1	16.53	-1.43
	4.17456	100.435	100.579	-28.654							4.17453	10.77	10.76	0.02							4.17453	15.35	16.63	-1.29
	4.17617	100.383	100.579	-28.704							4.17623	10.6	10.76	-0.16							4.17623	15.24	16.72	-1.48
	4.17776	100.371	100.579	-28.714							4.17778	10.39	10.76	-0.37							4.17778	15.27	16.8	-1.53
	4.17938	100.44	100.579	-28.642							4.17933	10.6	10.76	-0.16							4.17933	15.24	16.86	-1.61
	4.18099	100.365	100.579	-28.715							4.18103	10.52	10.76	-0.24							4.18103	15.16	16.89	-1.73
	4.18259	100.253	100.567	-28.825							4.18259	10.22	10.76	-0.54							4.18259	15.48	16.91	-1.44
	4.1842	100.276	100.562	-28.799							4.18413	10.1	10.76	-0.65							4.18413	15.52	16.92	-1.4
	4.18581	100.104	100.562	-28.969							4.18584	9.98	10.76	-0.78							4.18584	15.44	16.9	-1.46
	4.18742	100.11	100.562	-28.961							4.18739	10.02	10.76	-0.74							4.18739	15.4	16.86	-1.46
	4.18902	99.999	100.562	-29.07							4.18909	10.02	10.76	-0.74							4.18909	15.31	16.81	-1.49
	4.19063	99.99	100.562	-29.077							4.19064	10.22	10.76	-0.54							4.19064	15.28	16.74	-1.46
	4.19224	100.17	100.562	-28.894							4.19219	10.27	10.76	-0.49							4.19219	15.16	16.65	-1.49
	4.19385	100.249	100.562	-28.812							4.1939	10.55	10.76	-0.21							4.1939	15.47	16.55	-1.08
	4.19545	100.295	100.549	-28.765							4.19545	10.65	10.76	-0.11							4.19545	16.1	16.44	-0.33
	4.19706	100.213	100.545	-28.845							4.197	10.69	10.76	-0.07							4.197	16.37	16.31	0.05
	4.19867	100.208	100.545	-28.848							4.1987	10.98	10.76	0.22							4.1987	16.89	16.18	0.71
	4.20026	100.29	100.545	-28.763							4.20025	11.49	10.76	0.73							4.20025	16.67	16.04	0.64
	4.20188	100.233	100.545	-28.819							4.20195	11.55	10.76	0.79							4.2018	16.36	15.89	0.47
	4.20349	100.134	100.545	-28.915							4.2035	11.32	10.76	0.56							4.2035	15.87	15.74	0.13
	4.2051	100.15	100.545	-28.898							4.20505	10.83	10.76	0.07							4.20505	15.7	15.58	0.12
	4.20669	100.218	100.545	-28.828							4.20676	10.53	10.76	-0.24							4.20676	15.81	15.43	0.39
	4.20831	100.269	100.545	-28.774							4.20831	10.5	10.76	-0.26							4.20831	15.81	15.27	0.54
	4.20992	100.521	100.535	-28.52							4.20985	10.55	10.76	-0.22							4.20985	15.65	15.12	0.53
	4.21151	100.385	100.529	-28.655							4.21156	10.97	10.76	0.21							4.21156	15.43	14.96	0.47
	4.21312	100.462	100.529	-28.575							4.21311	10.98	10.76	0.22							4.21311	15.64	14.81	0.83
	4.21473	100.341	100.529	-28.695							4.21466	10.66	10.76	-0.1							4.21466	15.46	14.66	0.8
	4.21634	100.148	100.529	-28.885							4.21636	10.57	10.76	-0.19							4.21636	15.49	14.51	0.97
	4.21794	99.938	100.529	-29.093							4.21791	10.46	10.76	-0.3							4.21791	15.24	14.37	0.87
	4.21955	100.082	100.529	-28.948							4.21961	10.46	10.76	-0.3							4.21961	15.26	14.23	1.03
	4.22116	100.188	100.529	-28.84							4.22116	10.53	10.76	-0.23							4.22116	14.84	14.1	0.74
	4.22277	100.319	100.517	-28.707							4.22271	10.82	10.76	0.05							4.22271	14.93	13.97	0.96
	4.22437	100.413	100.512	-28.611							4.22441	10.97	10.76	0.2							4.22441	14.55	13.84	0.71
	4.22598	100.41	100.512	-28.613							4.22596	10.84	10.76	0.08							4.22596	14.66	13.72	0.94
	4.22759	100.464	100.512	-28.557							4.22751	10.78	10.76	0.02							4.22751	14.64	13.61	1.03
	4.22918	100.476	100.512	-28.543							4.22921	10.52	10.77	-0.25							4.22921	14.53	13.5	1.03
	4.23079	100.474	100.512	-28.543							4.23076	10.27	10.77	-0.5							4.23076	14.73	13.39	1.34
	4.23241	100.368	100.512	-28.647							4.23247	10.05	10.77	-0.72							4.23247	14.91	13.29	1.62
	4.23402	100.343	100.512	-28.671							4.23402	10.47	10.77	-0.29							4.23402	15.29	13.2	2.1
	4.23561	100.441	100.512	-28.571							4.23557	10.31	10.77	-0.46							4.23557	15.03	13.11	1.93
	4.23722	100.514	100.502	-28.497							4.23727	10.41	10.77	-0.36							4.23727	14.68	13.02	1.66
	4.23883	100.635	100.496	-28.374							4.23882	10.47	10.77	-0.3							4.23882	14.28	12.94	1.34
	4.24044	100.487	100.496	-28.52							4.24036	10.19	10.77	-0.58							4.24036	13.38	12.86	0.53
	4.24204	100.302	100.496	-28.703							4.24207	10.19	10.77	-0.58							4.24207	13.51	12.78	0.73
	4.24365	100.24	100.496	-28.763							4.24362	10.28	10.77	-0.49							4.24362	13.22	12.71	0.5
	4.24526	100.229	100.496	-28.773							4.24532	10.47	10.77	-0.3							4.24532	13.12	12.65	0.47
	4.24685	100.331	100.496	-28.67							4.24687	10.69	10.77	-0.08							4.24687	13.02	12.58	0.44
	4.24846	100.499	100.496	-28.5							4.24842	10.59	10.77	-0.18							4.24842	12.66	12.52	0.14
	4.25007	100.452	100.484	-28.545							4.25012	10.53	10.77	-0.25							4.25012	12.98	12.47	0.51
	4.25168	100.581	100.479	-28.415							4.25167	10.44	10.77	-0.34							4.25167	13.07	12.41	0.66
	4.25328	100.599	100.479	-28.396							4.25322	10.15	10.77	-0.62							4.25322	12.99	12.36	0.62
	4.25489	100.318	100.479	-28.674							4.25492	10.19	10.77	-0.58							4.25492	12.87	12.32	0.55
	4.2565	100.35	100.479	-28.641							4.25647	10.45	10.78	-0.32							4.25647	12.87	12.27	0.59
	4.25809	100.255	100.479	-28.734							4.25817	10.6	10.78	-0.18							4.25817	12.46	12.23	0.23
	4.2597	100.289	100.479	-28.699							4.25972	10.64	10.78	-0.14							4.25972	12.43	12.19	0.24
	4.26131	100.349	100.479	-28.637							4.26127	10.58	10.78	-0.2							4.26127	12.2	12.16	0.04
	4.26292	100.397	100.479	-28.588							4.26297	10.49	10.78	-0.29							4.26297	12.14	12.12	0.02
	4.26452	100.428	100.47	-28.555							4.26452	10.57	10.78	-0.21							4.26452	12.35	12.09	0.27
	4.26613	100.336	100.463	-28.646							4.26607	10.65	10.78	-0.13							4.26607	12.63	12.06	0.57
	4.26774	100.442	100.463	-28.539							4.26777	10.32	10.78	-0.46							4.26777	12.85	12.03	0.82
	4.26935	100.509	100.463	-28.47							4.26932	10.31	10.78	-0.47							4.26932	12.75	12	0.75
	4.27094	100.445	100.463	-28.533							4.27102	10.26	10.78	-0.52							4.27086	12.35	11.98	0.37
	4.27255	100.451	100.463	-28.525							4.27257	10.49	10.78	-0.3							4.27257	12.14	11.95	0.18
	4.27416	100.219	100.463	-28.756							4.27411	10.69	10.78	-0.09							4.27411	12.01	11.93	0.08
	4.27576	100.164	100.463	-28.81							4.27582	10.51	10.79	-0.28							4.27582	12.24	11.91	0.33
	4.27736	100.296	100.463	-28.677							4.27736	10.44	10.79	-0.35							4.27736	12.37	11.89	0.49
	4.27897	100.103	100.463	-28.868							4.27891	10.28	10.79	-0.5							4.27891	12.03	11.87	0.16
	4.28058	100.171	100.463	-28.799							4.28062	10.32	10.79	-0.47							4.28062	11.51	11.85	-0.34
	4.28218	100.144	100.463	-28.825							4.28216	10.46	10.79	-0.33							4.28216	11.73	11.83	-0.1
	4.28379	100.218	100.451	-28.75							4.28386	10.08	10.79	-0.71							4.28371	11.55	11.81	-0.26
	4.2854	100.519	100.446	-28.447							4.28541	10.02	10.79	-0.77							4.28541	11.6	11.79	-0.19
	4.28701	100.495	100.446	-28.469							4.28696	10.24	10.79	-0.55							4.28696	11.67	11.77	-0.1
	4.2886	100.422	100.446	-28.541							4.28866	10.52	10.79	-0.27							4.28866	12	11.75	0.25
	4.29021	100.304	100.446	-28.657							4.29021	10.85	10.8	0.06							4.29021	12.08	11.74	0.34
	4.29182	100.089	100.446	-28.87							4.29176	10.73	10.8	-0.07							4.29176	11.97	11.72	0.25
	4.29341	100.061	100.446	-28.896							4.29346	10.71	10.8	-0.09							4.29346	11.72	11.7	0.01
	4.29502	100.197	100.446	-28.759							4.29501	10.67	10.8	-0.13							4.29501	11.38	11.69	-0.3
	4.29663	100.224	100.446	-28.731							4.29655	10.85	10.8	0.05							4.29655	11	11.67	-0.68
	4.29824	100.366	100.446	-28.587							4.29826	10.79	10.8	-0.01							4.29826	11.07	11.66	-0.59
	4.29983	100.251	100.441	-28.701							4.2998	10.99	10.8	0.18							4.2998	11.04	11.65	-0.6
	4.30144	100.143	100.43	-28.807							4.3015	11.1	10.81	0.29							4.3015	10.98	11.63	-0.65
	4.30305	100.246	100.43	-28.703							4.30305	10.84	10.81	0.04							4.30305	10.95	11.62	-0.67
	4.30464	100.23	100.43	-28.717							4.3046	10.77	10.81	-0.04							4.3046	11.17	11.61	-0.44
	4.30625	100.306	100.43	-28.64							4.3063	10.43	10.81	-0.38							4.3063	11.7	11.59	0.1
	4.30786	100.428	100.43	-28.516							4.30785	10.47	10.81	-0.35							4.30785	11.78	11.58	0.19
	4.30947	100.605	100.43	-28.338							4.3094	10.46	10.81	-0.35							4.3094	11.65	11.57	0.07
	4.31107	100.613	100.43	-28.327							4.3111	10.5	10.81	-0.31							4.3111	11.58	11.56	0.02
	4.31267	100.444	100.43	-28.495							4.31264	10.49	10.82	-0.32							4.31264	11.73	11.55	0.18
	4.31428	100.311	100.43	-28.627							4.31435	10.64	10.82	-0.18							4.31435	11.71	11.54	0.17
	4.31589	100.201	100.43	-28.736							4.31589	10.64	10.82	-0.18							4.31589	11.23	11.53	-0.3
	4.31748	100.33	100.418	-28.605							4.31744	10.67	10.82	-0.15							4.31744	10.93	11.52	-0.59
	4.31909	100.401	100.413	-28.533							4.31914	10.61	10.82	-0.21							4.31914	10.83	11.51	-0.68
	4.3207	100.458	100.413	-28.474							4.32069	10.39	10.83	-0.44							4.32069	10.58	11.5	-0.92
	4.3223	100.478	100.413	-28.453							4.32223	10.34	10.83	-0.49							4.32223	10.44	11.49	-1.05
	4.3239	100.56	100.413	-28.369							4.32393	10.53	10.83	-0.3							4.32393	10.53	11.48	-0.95
	4.32551	100.321	100.413	-28.607							4.32548	10.63	10.83	-0.2							4.32548	10.78	11.47	-0.69
	4.32712	100.223	100.413	-28.704							4.32718	10.46	10.83	-0.38							4.32718	10.93	11.46	-0.53
	4.32871	100.285	100.413	-28.64							4.32873	10.47	10.84	-0.37							4.32873	11.32	11.46	-0.13
	4.33032	100.322	100.413	-28.602							4.33028	10.13	10.84	-0.71							4.33028	11.61	11.45	0.16
	4.33193	100.32	100.413	-28.603							4.33198	10.18	10.84	-0.66							4.33198	11.77	11.44	0.33
	4.33352	100.338	100.413	-28.583							4.33352	10.45	10.84	-0.39							4.33352	12.33	11.43	0.9
	4.33513	100.353	100.413	-28.567							4.33507	10.49	10.73	-0.24							4.33507	12.39	11.42	0.97
	4.33674	100.356	100.413	-28.562							4.33677	10.52	10.73	-0.21							4.33677	11.94	11.42	0.53
	4.33835	100.449	100.403	-28.468							4.33832	10.55	10.74	-0.19							4.33832	11.53	11.41	0.12
	4.33994	100.405	100.397	-28.511							4.34002	10.51	10.74	-0.23							4.34002	11.27	11.4	-0.13
	4.34155	100.361	100.397	-28.553							4.34157	10.53	10.74	-0.21							4.34157	11.05	11.4	-0.35
	4.34316	100.245	100.397	-28.668							4.34311	10.69	10.74	-0.06							4.34311	11.39	11.39	0
	4.34477	100.315	100.397	-28.596							4.34481	10.82	10.75	0.07							4.34481	11.5	11.38	0.12
	4.34636	100.113	100.397	-28.798							4.34636	10.79	10.75	0.04							4.34636	11.32	11.37	-0.05
	4.34797	100.095	100.397	-28.814							4.34791	11.28	10.75	0.53							4.34791	11.47	11.37	0.1
	4.34957	100.237	100.397	-28.671							4.34961	11.16	10.76	0.4							4.34961	11.12	11.36	-0.24
	4.35117	100.236	100.397	-28.67							4.35115	10.85	10.76	0.09							4.35115	10.88	11.36	-0.47
	4.35278	100.195	100.397	-28.711							4.35285	10.62	10.76	-0.14							4.3527	11.04	11.35	-0.31
	4.35438	100.151	100.397	-28.753							4.3544	10.47	10.77	-0.29							4.3544	11.21	11.34	-0.13
	4.35599	100.129	100.397	-28.774							4.35595	10.39	10.77	-0.38							4.35595	11.37	11.34	0.04
	4.35758	100.227	100.385	-28.674							4.35765	10.45	10.77	-0.32							4.35765	11.38	11.33	0.05
	4.35919	100.144	100.38	-28.756							4.35919	10.46	10.78	-0.32							4.35919	11.38	11.33	0.05
	4.3608	100.117	100.38	-28.782							4.36074	10.51	10.78	-0.27							4.36074	11.08	11.32	-0.24
	4.36241	100.206	100.38	-28.692							4.36244	10.31	10.78	-0.48							4.36244	11.37	11.31	0.05
	4.364	100.093	100.38	-28.803							4.36398	10.27	10.79	-0.52							4.36398	11.1	11.31	-0.21
	4.36561	99.992	100.38	-28.903							4.36553	10.33	10.79	-0.46							4.36553	10.78	11.3	-0.53
	4.36721	100.055	100.38	-28.839							4.36723	10.76	10.8	-0.03							4.36723	10.56	11.3	-0.74
	4.36881	100.096	100.38	-28.797							4.36878	10.95	10.8	0.15							4.36878	10.29	11.29	-1
	4.37042	100.14	100.38	-28.752							4.37048	10.98	10.8	0.18							4.37048	10.12	11.29	-1.17
	4.37202	100.326	100.38	-28.564							4.37202	10.86	10.81	0.05							4.37202	10.49	11.28	-0.8
	4.37363	100.337	100.38	-28.552							4.37357	10.86	10.81	0.05							4.37357	10.77	11.28	-0.51
	4.37522	100.229	100.38	-28.659							4.37527	10.54	10.82	-0.27							4.37527	11.13	11.27	-0.14
	4.37683	100.306	100.38	-28.581							4.37681	10.41	10.82	-0.41							4.37681	11.25	11.27	-0.01
	4.37844	100.144	100.38	-28.742							4.37836	10.56	10.82	-0.27							4.37836	11.37	11.26	0.11
	4.38004	100.469	100.38	-28.416							4.38006	10.56	10.83	-0.27							4.38006	11.31	11.26	0.05
	4.38164	100.479	100.378	-28.404							4.38161	10.68	10.83	-0.16							4.38161	11.48	11.25	0.23
	4.38324	100.424	100.365	-28.459							4.38331	10.89	10.84	0.05							4.38331	11.51	11.25	0.26
	4.38485	100.246	100.364	-28.636							4.38485	10.99	10.84	0.14							4.38485	11.43	11.24	0.18
	4.38644	100.077	100.364	-28.803							4.3864	11.21	10.85	0.37							4.3864	11.29	11.24	0.05
	4.38805	100.085	100.364	-28.795							4.3881	10.93	10.85	0.08							4.3881	11.04	11.26	-0.22
	4.38966	100.188	100.364	-28.69							4.38964	10.73	10.86	-0.13							4.38964	10.8	11.25	-0.45
	4.39126	100.381	100.364	-28.496							4.39119	10.99	10.86	0.12							4.39119	10.54	11.25	-0.71
	4.39285	100.513	100.364	-28.363							4.39289	10.65	10.87	-0.22							4.39289	10.43	11.24	-0.82
	4.39446	100.393	100.364	-28.482							4.39443	10.85	10.87	-0.03							4.39443	10.35	11.24	-0.89
	4.39607	100.251	100.364	-28.623							4.39613	10.9	10.88	0.02							4.39613	10.63	11.24	-0.6
	4.39766	100.151	100.364	-28.722							4.39768	11.02	10.89	0.14							4.39768	11.28	11.23	0.05
	4.39927	100.337	100.364	-28.534							4.39922	11.03	10.89	0.14							4.39922	10.9	11.23	-0.33
	4.40087	100.222	100.364	-28.648							4.40092	10.94	10.9	0.04							4.40092	10.72	11.22	-0.51
	4.40248	100.24	100.364	-28.63							4.40247	10.85	10.9	-0.05							4.40247	11.07	11.22	-0.15
	4.40407	100.345	100.364	-28.523							4.40401	10.83	10.91	-0.08							4.40401	11.29	11.22	0.07
	4.40568	100.328	100.364	-28.54							4.40571	10.7	10.92	-0.22							4.40571	11.75	11.21	0.54
	4.40729	100.38	100.364	-28.487							4.40726	10.64	10.92	-0.28							4.40726	11.74	11.21	0.53
	4.40889	100.468	100.362	-28.398							4.40895	10.65	10.93	-0.27							4.40895	11.51	11.2	0.3
	4.41048	100.559	100.35	-28.305							4.4105	10.57	10.93	-0.37							4.4105	11.8	11.2	0.6
	4.41209	100.43	100.347	-28.433							4.41204	10.67	10.94	-0.27							4.41204	11.65	11.2	0.45
	4.4137	100.406	100.347	-28.456							4.41374	10.67	10.95	-0.28							4.41374	11.61	11.19	0.41
	4.41529	100.45	100.347	-28.411							4.41529	10.53	10.96	-0.42							4.41529	11.34	11.19	0.15
	4.4169	100.424	100.347	-28.437							4.41683	10.61	10.96	-0.35							4.41683	11.16	11.19	-0.03
	4.4185	100.439	100.347	-28.42							4.41853	10.71	10.97	-0.26							4.41853	11.33	11.18	0.15
	4.42011	100.441	100.347	-28.417							4.42008	10.84	10.98	-0.14							4.42008	11.05	11.18	-0.13
	4.4217	100.357	100.347	-28.501							4.42178	11.13	10.98	0.15							4.42162	10.72	11.17	-0.46
	4.42331	100.18	100.347	-28.676							4.42332	11.22	10.99	0.23							4.42332	10.18	11.17	-0.99
	4.42491	100.074	100.347	-28.781							4.42486	11.08	11	0.08							4.42486	9.62	11.17	-1.55
	4.42652	99.935	100.347	-28.919							4.42656	11.09	11	0.09							4.42656	9.5	11.16	-1.66
	4.42811	99.96	100.347	-28.893							4.42811	10.97	11.01	-0.04							4.42811	10	11.16	-1.16
	4.42971	99.93	100.347	-28.922							4.42965	10.97	11.02	-0.05							4.42965	10.55	11.16	-0.6
	4.43132	99.978	100.347	-28.873							4.43135	11.18	11.03	0.15							4.43135	11.2	11.15	0.05
	4.43291	99.993	100.347	-28.858							4.4329	11.43	11.04	0.39							4.4329	10.98	11.15	-0.17
	4.43452	99.935	100.347	-28.915							4.43459	11.61	11.04	0.57							4.43444	11.4	11.15	0.25
	4.43612	100.096	100.347	-28.753							4.43614	11.81	11.05	0.75							4.43614	11.58	11.14	0.43
	4.43773	100.151	100.347	-28.697							4.43768	12.11	11.06	1.05							4.43768	11.16	11.14	0.02
	4.43932	100.296	100.338	-28.551							4.43938	11.99	11.07	0.92							4.43938	10.89	11.14	-0.25
	4.44093	100.406	100.331	-28.44							4.44093	11.78	11.08	0.7							4.44093	10.73	11.13	-0.4
	4.44253	100.495	100.331	-28.35							4.44247	11.41	11.09	0.32							4.44247	10.35	11.13	-0.78
	4.44412	100.514	100.331	-28.33							4.44417	11.12	11.1	0.02							4.44417	10.25	11.13	-0.88
	4.44573	100.389	100.331	-28.454							4.44571	11.12	11.11	0.01							4.44571	10.48	11.12	-0.65
	4.44733	100.317	100.331	-28.525							4.44726	11.21	11.12	0.09							4.44726	10.68	11.12	-0.44
	4.44894	100.382	100.331	-28.459							4.44896	11.28	11.13	0.15							4.44896	11.01	11.12	-0.11
	4.45053	100.23	100.331	-28.611							4.4505	11.15	11.13	0.01							4.4505	11.52	11.12	0.41
	4.45214	100.172	100.331	-28.667							4.4522	10.94	11.14	-0.2							4.4522	11.34	11.11	0.23
	4.45374	100.213	100.331	-28.626							4.45374	11	11.15	-0.16							4.45374	11.52	11.11	0.41
	4.45535	100.158	100.331	-28.68							4.45529	10.91	11.16	-0.25							4.45529	11.31	11.11	0.2
	4.45694	100.322	100.331	-28.515							4.45698	11.12	11.17	-0.06							4.45698	10.98	11.1	-0.12
	4.45854	100.361	100.331	-28.475							4.45853	11.41	11.18	0.22							4.45853	11.02	11.1	-0.08
	4.46015	100.468	100.331	-28.367							4.46007	11.43	11.19	0.23							4.46007	11.34	11.1	0.24
	4.46174	100.497	100.331	-28.337							4.46177	11.63	11.2	0.43							4.46177	11.55	11.09	0.45
	4.46335	100.615	100.331	-28.219							4.46331	11.69	11.21	0.48							4.46331	11.48	11.09	0.39
	4.46495	100.481	100.331	-28.353							4.46501	11.51	11.22	0.29							4.46501	11.09	11.09	0
	4.46655	100.565	100.323	-28.268							4.46655	11.51	11.23	0.28							4.46655	10.95	11.08	-0.13
	4.46814	100.632	100.314	-28.202							4.4681	11.49	11.24	0.25							4.4681	11.17	11.08	0.09
	4.46975	100.422	100.314	-28.412							4.4698	11.5	11.25	0.25							4.4698	11.48	11.08	0.4
	4.47136	100.268	100.314	-28.565							4.47134	11.57	11.26	0.31							4.47134	11.23	11.08	0.15
	4.47295	100.097	100.314	-28.736							4.47288	11.54	11.27	0.27							4.47288	11.32	11.08	0.25
	4.47455	99.986	100.314	-28.847							4.47458	11.78	11.28	0.5							4.47458	10.87	11.07	-0.2
	4.47616	100.134	100.314	-28.698							4.47612	11.9	11.29	0.61							4.47612	10.66	11.07	-0.41
	4.47776	100.293	100.314	-28.539							4.47782	11.86	11.3	0.56							4.47782	10.83	11.07	-0.25
	4.47935	100.419	100.314	-28.413							4.47937	11.76	11.31	0.45							4.47937	11.02	11.07	-0.05
	4.48096	100.419	100.314	-28.413							4.48091	11.7	11.32	0.38							4.48091	11.61	11.07	0.54
	4.48256	100.404	100.314	-28.428							4.48261	11.63	11.33	0.3							4.48261	11.76	11.07	0.7
	4.48417	100.466	100.314	-28.366							4.48415	11.77	11.34	0.43							4.48415	11.59	11.07	0.52
	4.48576	100.351	100.314	-28.48							4.48569	11.66	11.35	0.32							4.48569	11.21	11.07	0.14
	4.48736	100.213	100.314	-28.618							4.48739	11.36	11.35	0.01							4.48739	11.19	11.06	0.12
	4.48897	100.039	100.314	-28.793							4.48893	11.4	11.36	0.04							4.48893	11.2	11.06	0.13
	4.49055	100.006	100.314	-28.825							4.49063	11.29	11.37	-0.08							4.49063	11.12	11.06	0.05
	4.49216	100.197	100.314	-28.635							4.49217	11.1	11.38	-0.28							4.49217	11.16	11.06	0.1
	4.49376	100.275	100.314	-28.557							4.49372	11.53	11.38	0.14							4.49372	11.17	11.06	0.11
	4.49537	100.387	100.314	-28.444							4.49542	11.77	11.39	0.38							4.49542	11.35	11.06	0.29
	4.49696	100.468	100.314	-28.363							4.49696	11.66	11.4	0.27							4.49696	11.41	11.06	0.35
	4.49856	100.291	100.314	-28.54							4.4985	11.65	11.4	0.24							4.4985	10.92	11.06	-0.13
	4.50017	100.338	100.314	-28.493							4.5002	11.54	11.41	0.13							4.5002	11.22	11.05	0.17
	4.50177	100.303	100.314	-28.528							4.50174	11.34	11.42	-0.08							4.50174	11.51	11.05	0.46
	4.50336	100.309	100.314	-28.521							4.50344	11.5	11.42	0.08							4.50328	11.53	11.05	0.48
	4.50497	100.41	100.314	-28.421							4.50498	11.82	11.42	0.4							4.50498	11.52	11.05	0.47
	4.50657	100.489	100.314	-28.342							4.50652	11.65	11.43	0.22							4.50652	11.27	11.05	0.22
	4.50816	100.572	100.314	-28.259							4.50822	11.84	11.43	0.4							4.50822	11.43	11.05	0.39
	4.50976	100.477	100.314	-28.354							4.50976	11.78	11.44	0.34							4.50976	11.5	11.05	0.45
	4.51137	100.348	100.314	-28.482							4.51131	11.56	11.44	0.12							4.51131	11.08	11.05	0.03
	4.51297	100.306	100.314	-28.524							4.513	11.62	11.44	0.18							4.513	10.92	11.05	-0.12
	4.51456	100.261	100.314	-28.569							4.51455	11.6	11.44	0.16							4.51455	10.62	11.04	-0.43
	4.51616	100.209	100.314	-28.621							4.51624	11.7	11.44	0.25							4.51609	10.61	11.04	-0.43
	4.51777	100.258	100.314	-28.572							4.51778	11.71	11.44	0.26							4.51778	10.69	11.04	-0.35
	4.51936	100.224	100.314	-28.606							4.51933	11.47	11.44	0.03							4.51933	11.13	11.04	0.09
	4.52096	100.215	100.314	-28.615							4.52102	11.21	11.44	-0.24							4.52102	10.83	11.04	-0.21
	4.52257	100.202	100.314	-28.628							4.52257	10.99	11.44	-0.46							4.52257	11	11.04	-0.04
	4.52417	100.076	100.314	-28.754							4.52411	11.19	11.44	-0.25							4.52411	11.2	11.04	0.16
	4.52576	100.085	100.314	-28.745							4.52581	11.23	11.44	-0.21							4.52581	11.07	11.04	0.04
	4.52736	100.026	100.314	-28.804							4.52735	11.64	11.44	0.21							4.52735	10.93	11.04	-0.11
	4.52897	100.063	100.314	-28.767							4.52889	11.7	11.44	0.27							4.52889	11.1	11.04	0.07
	4.53057	100.031	100.314	-28.799							4.53059	11.66	11.43	0.23							4.53059	11.12	11.03	0.08
	4.53216	99.873	100.314	-28.957							4.53213	11.8	11.43	0.37							4.53213	11.26	11.03	0.23
	4.53376	99.916	100.314	-28.914							4.53383	11.76	11.43	0.34							4.53383	11.07	11.03	0.04
	4.53537	100.038	100.314	-28.792							4.53537	11.59	11.42	0.17							4.53537	11.1	11.03	0.07
	4.53695	100.11	100.314	-28.72							4.53691	11.41	11.42	-0.01							4.53691	10.79	11.03	-0.24
	4.53856	100.186	100.314	-28.643							4.5386	11.05	11.41	-0.36							4.5386	10.63	11.03	-0.4
	4.54016	100.029	100.314	-28.801							4.54015	10.8	11.41	-0.61							4.54015	10.44	11.03	-0.59
	4.54177	100.097	100.314	-28.733							4.54169	11.01	11.4	-0.39							4.54169	10.57	11.03	-0.46
	4.54336	100.116	100.314	-28.714							4.54339	11.26	11.39	-0.14							4.54339	10.68	11.03	-0.34
	4.54496	100.126	100.314	-28.703							4.54493	11.59	11.39	0.21							4.54493	10.86	11.03	-0.17
	4.54656	100.168	100.314	-28.662							4.54662	11.73	11.38	0.35							4.54662	11.41	11.02	0.38
	4.54817	100.22	100.314	-28.61							4.54817	11.78	11.37	0.41							4.54817	11.34	11.02	0.32
	4.54975	100.226	100.314	-28.604							4.54971	12.05	11.36	0.69							4.54971	10.92	11.02	-0.11
	4.55136	100.208	100.314	-28.622							4.5514	11.82	11.36	0.47							4.5514	11.13	11.02	0.11
	4.55296	100.2	100.314	-28.63							4.55295	11.54	11.35	0.19							4.55295	11.04	11.02	0.02
	4.55455	100.297	100.314	-28.533							4.55449	11.32	11.34	-0.02							4.55449	11.28	11.02	0.26
	4.55615	100.376	100.314	-28.454							4.55618	11.12	11.33	-0.21							4.55618	11.63	11.02	0.62
	4.55776	100.429	100.314	-28.401							4.55772	11.52	11.32	0.2							4.55772	11.54	11.02	0.52
	4.55936	100.436	100.314	-28.394							4.55942	11.81	11.32	0.49							4.55942	11.2	11.02	0.18
	4.56095	100.309	100.314	-28.521							4.56096	11.81	11.31	0.5							4.56096	10.88	11.02	-0.14
	4.56255	100.098	100.314	-28.732							4.5625	11.67	11.3	0.37							4.5625	10.76	11.02	-0.26
	4.56415	99.945	100.314	-28.885							4.5642	11.77	11.29	0.48							4.5642	10.34	11.02	-0.68
	4.56574	99.971	100.314	-28.859							4.56574	11.71	11.28	0.43							4.56574	10.71	11.01	-0.31
	4.56734	100.13	100.314	-28.7							4.56728	11.62	11.27	0.35							4.56728	11.04	11.01	0.03
	4.56895	100.279	100.314	-28.551							4.56898	11.63	11.26	0.37							4.56898	11.08	11.01	0.06
	4.57055	100.398	100.314	-28.432							4.57052	11.31	11.25	0.06							4.57052	11.14	11.01	0.12
	4.57214	100.367	100.314	-28.464							4.57221	11.17	11.25	-0.07							4.57206	10.81	11.01	-0.2
	4.57374	100.232	100.314	-28.598							4.57376	11.32	11.24	0.08							4.57376	10.69	11.01	-0.32
	4.57534	100.293	100.314	-28.538							4.5753	11.26	11.23	0.03							4.5753	11.24	11.01	0.23
	4.57695	100.208	100.314	-28.622							4.57699	11.28	11.22	0.06							4.57699	11.47	11.01	0.46
	4.57853	100.043	100.314	-28.788							4.57853	11.27	11.21	0.06							4.57853	11.38	11.01	0.38
	4.58014	100.004	100.314	-28.827							4.58007	11.23	11.2	0.03							4.58007	11.26	11.01	0.25
	4.58174	99.965	100.314	-28.866							4.58177	11.33	11.19	0.14							4.58177	11.26	11.01	0.25
	4.58333	99.975	100.314	-28.856							4.58331	11.39	11.18	0.2							4.58331	11.01	11.01	0.01
	4.58493	100.126	100.314	-28.705							4.585	11.18	11.17	0.01							4.58485	11.32	11	0.32
	4.58653	100.228	100.314	-28.603							4.58655	11.07	11.17	-0.09							4.58655	11.3	11	0.29
	4.58813	100.153	100.314	-28.678							4.58809	11.48	11.16	0.32							4.58809	10.87	11	-0.14
	4.58972	100.086	100.314	-28.746							4.58978	11.39	11.15	0.24							4.58978	11.35	11	0.35
	4.59132	100.069	100.314	-28.762							4.59132	11.24	11.14	0.1							4.59132	11.15	11	0.15
	4.59293	100.161	100.314	-28.67							4.59286	11.33	11.13	0.2							4.59286	11.59	11	0.59
	4.59453	100.221	100.314	-28.611							4.59456	11.22	11.12	0.09							4.59456	11.59	11	0.59
	4.59611	100.056	100.314	-28.775							4.5961	11.23	11.12	0.11							4.5961	11.53	11	0.53
	4.59772	100.002	100.314	-28.83							4.59764	11.03	11.11	-0.08							4.59764	11.34	11	0.34
	4.59932	100.052	100.314	-28.78							4.59933	11.06	11.1	-0.04							4.59933	11.19	11	0.2
	4.60091	100.076	100.314	-28.756							4.60088	11.13	11.09	0.04							4.60088	11.12	11	0.12
	4.60251	100.288	100.314	-28.544							4.60257	10.96	11.08	-0.12							4.60257	11	11	0
	4.60411	100.397	100.314	-28.435							4.60411	11.12	11.08	0.04							4.60411	10.95	11	-0.04
	4.60571	100.458	100.314	-28.374							4.60565	10.93	11.07	-0.14							4.60565	10.78	11	-0.21
	4.6073	100.383	100.314	-28.45							4.60734	11.11	11.06	0.04							4.60734	10.38	11	-0.62
	4.6089	100.384	100.314	-28.448							4.60889	11.15	11.06	0.09							4.60889	10.55	10.99	-0.44
	4.6105	100.432	100.314	-28.401							4.61043	11.23	11.05	0.18							4.61043	10.6	10.99	-0.39
	4.61209	100.431	100.314	-28.402							4.61212	11.47	11.04	0.43							4.61212	10.22	10.99	-0.77
	4.61369	100.361	100.314	-28.472							4.61366	11.88	11.04	0.84							4.61366	10.32	10.99	-0.68
	4.61529	100.37	100.314	-28.463							4.61536	11.89	11.03	0.86							4.61536	10.66	10.99	-0.34
	4.6169	100.255	100.314	-28.578							4.6169	11.53	11.02	0.5							4.6169	10.93	10.99	-0.06
	4.61848	100.229	100.314	-28.604							4.61844	11.19	11.02	0.18							4.61844	10.81	10.99	-0.18
	4.62008	100.328	100.314	-28.505							4.62013	10.86	11.01	-0.15							4.62013	10.62	10.99	-0.37
	4.62169	100.292	100.314	-28.542							4.62167	10.78	11	-0.22							4.62167	10.39	10.99	-0.6
	4.62329	100.397	100.314	-28.437							4.62321	11.04	11	0.04							4.62321	10.09	10.99	-0.9
	4.62487	100.317	100.314	-28.517							4.6249	11.02	10.99	0.03							4.6249	10.31	10.99	-0.68
	4.62648	100.278	100.314	-28.556							4.62644	10.97	10.99	-0.01							4.62644	10.33	10.99	-0.66
	4.62808	100.295	100.314	-28.539							4.62814	11.16	10.98	0.18							4.62814	10.79	10.99	-0.2
	4.62966	100.301	100.314	-28.534							4.62968	11.1	10.98	0.13							4.62968	11.18	10.99	0.2
	4.63126	100.212	100.314	-28.622							4.63122	11.09	10.97	0.12							4.63122	11.08	10.99	0.1
	4.63287	100.205	100.314	-28.629							4.63291	11.1	10.97	0.13							4.63291	10.32	10.99	-0.67
	4.63447	100.026	100.314	-28.807							4.63445	11.2	10.96	0.24							4.63445	10.21	10.98	-0.77
	4.63605	99.909	100.314	-28.924							4.63599	11.16	10.96	0.21							4.63599	10.65	10.98	-0.33
	4.63765	99.97	100.314	-28.862							4.63769	11.2	10.95	0.25							4.63769	11.07	10.98	0.08
	4.63926	100.078	100.314	-28.754							4.63922	11.04	10.95	0.1							4.63922	11.57	10.98	0.59
	4.64086	100.252	100.314	-28.58							4.64092	10.86	10.94	-0.08							4.64092	11.47	10.98	0.49
	4.64244	100.354	100.314	-28.478							4.64246	10.48	10.94	-0.45							4.64246	11.54	10.98	0.55
	4.64405	100.525	100.314	-28.305							4.644	10.36	10.93	-0.58							4.644	11.36	10.98	0.38
	4.64565	100.591	100.314	-28.239							4.64569	10.59	10.93	-0.34							4.64569	11.42	10.98	0.44
	4.64723	100.607	100.314	-28.223							4.64723	10.89	10.93	-0.04							4.64723	11.77	10.98	0.79
	4.64883	100.549	100.314	-28.281							4.64877	11.18	10.92	0.26							4.64877	11.78	10.98	0.8
	4.65043	100.54	100.314	-28.289							4.65046	11.2	10.92	0.29							4.65046	12.01	10.98	1.03
	4.65203	100.566	100.314	-28.263							4.652	10.88	10.91	-0.04							4.652	11.98	10.98	1
	4.65362	100.488	100.314	-28.34							4.6537	10.74	10.91	-0.17							4.65354	11.77	10.98	0.8
	4.65522	100.311	100.314	-28.517							4.65524	10.67	10.91	-0.24							4.65524	11.72	10.98	0.74
	4.65682	100.255	100.314	-28.573							4.65678	10.96	10.9	0.06							4.65678	11.26	10.98	0.28
	4.65841	100.312	100.314	-28.515							4.65847	11.35	10.9	0.45							4.65847	10.8	10.98	-0.18
	4.66001	100.374	100.314	-28.453							4.66001	11.32	10.9	0.43							4.66001	10.82	10.98	-0.15
	4.66161	100.558	100.314	-28.268							4.66155	11.06	10.89	0.17							4.66155	10.71	10.98	-0.27
	4.66321	100.627	100.314	-28.198							4.66324	10.99	10.89	0.09							4.66324	10.71	10.99	-0.28
	4.6648	100.436	100.314	-28.389							4.66478	10.58	10.89	-0.3							4.66478	10.77	10.99	-0.22
	4.6664	100.331	100.314	-28.494							4.66647	10.54	10.89	-0.34							4.66632	10.79	11	-0.21
	4.668	100.333	100.314	-28.491							4.66801	10.47	10.88	-0.41							4.66801	10.93	11	-0.07
	4.6696	100.319	100.314	-28.505							4.66955	10.54	10.88	-0.34							4.66955	10.99	11.01	-0.01
	4.67118	100.414	100.314	-28.409							4.67124	10.53	10.88	-0.35							4.67124	11.08	11.01	0.07
	4.67278	100.312	100.314	-28.511							4.67278	10.46	10.88	-0.41							4.67278	11.19	11.01	0.18
	4.67438	100.507	100.314	-28.316							4.67432	10.3	10.87	-0.57							4.67432	10.93	11.02	-0.09
	4.67597	100.502	100.314	-28.321							4.67601	10.4	10.87	-0.47							4.67601	11.08	11.02	0.06
	4.67757	100.373	100.304	-28.449							4.67755	10.64	10.87	-0.23							4.67755	11.48	11.03	0.46
	4.67917	100.239	100.298	-28.582							4.67909	10.96	10.87	0.1							4.67909	11.4	11.03	0.37
	4.68077	100.226	100.298	-28.595							4.68079	11.3	10.86	0.44							4.68079	11.13	11.04	0.09
	4.68236	100.382	100.298	-28.439							4.68232	11.42	10.86	0.56							4.68232	11.07	11.04	0.03
	4.68396	100.306	100.298	-28.514							4.68402	11.27	10.86	0.41							4.68402	10.44	11.04	-0.61
	4.68556	100.405	100.298	-28.415							4.68556	11.19	10.86	0.33							4.68556	10.16	11.05	-0.89
	4.68716	100.36	100.298	-28.46							4.68709	11.09	10.86	0.23							4.68709	10.02	11.05	-1.03
	4.68874	100.31	100.298	-28.509							4.68879	10.84	10.85	-0.02							4.68879	10.11	11.06	-0.95
	4.69034	100.39	100.298	-28.429							4.69032	10.51	10.85	-0.34							4.69032	10.67	11.06	-0.39
	4.69194	100.55	100.298	-28.269							4.69186	10.56	10.86	-0.3							4.69186	10.78	11.07	-0.29
	4.69353	100.505	100.298	-28.314							4.69356	10.15	10.85	-0.7							4.69356	10.96	11.07	-0.11
	4.69512	100.521	100.298	-28.297							4.6951	10.16	10.85	-0.69							4.6951	11.1	11.08	0.02
	4.69672	100.422	100.298	-28.396							4.69679	10.34	10.85	-0.51							4.69679	11.35	11.08	0.27
	4.69832	100.272	100.298	-28.546							4.69832	10.38	10.85	-0.47							4.69832	11.58	11.08	0.49
	4.69991	100.187	100.298	-28.63							4.69986	10.32	10.85	-0.53							4.69986	11.34	11.09	0.25
	4.70151	100.19	100.298	-28.627							4.70156	10	10.85	-0.85							4.70156	11.27	11.09	0.18
	4.70311	100.265	100.298	-28.552							4.70309	10.11	10.85	-0.74							4.70309	11.23	11.1	0.14
	4.70469	100.315	100.298	-28.501							4.70463	10.23	10.85	-0.62							4.70463	11.25	11.1	0.15
	4.70629	100.288	100.298	-28.527							4.70632	10.42	10.84	-0.42							4.70632	11.55	11.11	0.44
	4.70789	100.341	100.298	-28.475							4.70786	10.57	10.84	-0.28							4.70786	11.16	11.11	0.05
	4.70949	100.341	100.298	-28.473							4.70955	10.62	10.84	-0.22							4.70955	11.08	11.12	-0.04
	4.71108	100.364	100.298	-28.451							4.71109	10.55	10.84	-0.29							4.71109	11.45	11.12	0.33
	4.71268	100.419	100.298	-28.396							4.71263	10.56	10.84	-0.28							4.71263	11.66	11.12	0.54
	4.71428	100.617	100.298	-28.197							4.71432	10.85	10.84	0							4.71432	12.16	11.13	1.04
	4.71588	100.579	100.298	-28.235							4.71586	10.94	10.84	0.1							4.71586	12.2	11.13	1.07
	4.71746	100.656	100.298	-28.157							4.7174	10.87	10.84	0.03							4.7174	11.8	11.14	0.66
	4.71906	100.641	100.298	-28.172							4.71909	10.85	10.84	0.01							4.71909	11.53	11.14	0.39
	4.72066	100.606	100.298	-28.206							4.72063	10.66	10.84	-0.18							4.72063	11.42	11.15	0.27
	4.72224	100.65	100.298	-28.163							4.72232	10.25	10.84	-0.59							4.72232	11.28	11.15	0.12
	4.72384	100.533	100.298	-28.279							4.72386	9.94	10.84	-0.9							4.72386	11.26	11.16	0.11
	4.72544	100.51	100.298	-28.302							4.72539	9.87	10.84	-0.97							4.72539	11.47	11.16	0.31
	4.72704	100.36	100.298	-28.451							4.72709	10.08	10.84	-0.75							4.72709	11.66	11.17	0.5
	4.72862	100.378	100.298	-28.433							4.72862	10.47	10.84	-0.37							4.72862	11.47	11.17	0.3
	4.73022	100.349	100.298	-28.461							4.73016	10.72	10.84	-0.12							4.73016	11.82	11.17	0.65
	4.73182	100.264	100.298	-28.546							4.73185	10.77	10.84	-0.07							4.73185	11.91	11.18	0.73
	4.73342	100.248	100.298	-28.562							4.73339	10.74	10.84	-0.1							4.73339	12.12	11.18	0.93
	4.73501	100.097	100.298	-28.713							4.73508	10.54	10.84	-0.29							4.73493	11.42	11.19	0.23
	4.7366	100.089	100.298	-28.72							4.73662	10.41	10.84	-0.43							4.73662	10.87	11.19	-0.32
	4.7382	100.041	100.298	-28.768							4.73816	10.57	10.84	-0.27							4.73816	10.81	11.2	-0.38
	4.73979	100.178	100.298	-28.63							4.73985	10.6	10.84	-0.24							4.73985	10.58	11.2	-0.62
	4.74139	100.244	100.298	-28.564							4.74139	10.62	10.84	-0.22							4.74139	10.9	11.21	-0.31
	4.74299	100.263	100.298	-28.545							4.74292	10.37	10.84	-0.46							4.74292	11.31	11.21	0.1
	4.74458	100.291	100.298	-28.516							4.74461	10.65	10.84	-0.19							4.74461	11.43	11.22	0.22
	4.74617	100.225	100.298	-28.583							4.74615	10.72	10.84	-0.12							4.74615	11.18	11.22	-0.04
	4.74777	100.052	100.298	-28.755							4.74784	11.03	10.84	0.19							4.74769	11.18	11.23	-0.04
	4.74936	100.03	100.298	-28.776							4.74938	11.15	10.84	0.31							4.74938	11.04	11.23	-0.19
	4.75095	100.147	100.298	-28.659							4.75092	11.25	10.84	0.41							4.75092	11.48	11.23	0.24
	4.75255	100.353	100.298	-28.454							4.75261	11.05	10.84	0.2							4.75261	11.82	11.24	0.58
	4.75415	100.299	100.298	-28.507							4.75415	11.07	10.84	0.23							4.75415	12.16	11.24	0.92
	4.75574	100.422	100.286	-28.384							4.75568	10.85	10.84	0.01							4.75568	12.47	11.25	1.22
	4.75733	100.46	100.281	-28.346							4.75737	10.89	10.84	0.04							4.75737	11.95	11.25	0.69
	4.75892	100.379	100.281	-28.427							4.75891	10.75	10.84	-0.1							4.75891	11.24	11.26	-0.02
	4.76052	100.29	100.281	-28.515							4.76045	10.58	10.85	-0.27							4.76045	10.93	11.26	-0.34
	4.76212	100.187	100.281	-28.617							4.76214	10.5	10.85	-0.35							4.76214	10.83	11.27	-0.44
	4.7637	100.187	100.281	-28.617							4.76367	10.29	10.85	-0.56							4.76367	11.3	11.27	0.03
	4.7653	100.437	100.281	-28.367							4.76536	10.23	10.85	-0.62							4.76536	11.96	11.28	0.68
	4.7669	100.227	100.281	-28.577							4.7669	10.64	10.85	-0.21							4.7669	12.04	11.28	0.76
	4.76848	100.2	100.281	-28.604							4.76844	10.79	10.85	-0.06							4.76844	11.82	11.29	0.53
	4.77008	100.092	100.281	-28.711							4.77013	10.87	10.85	0.02							4.77013	11.38	11.29	0.09
	4.77168	100.079	100.281	-28.724							4.77166	10.9	10.85	0.04							4.77166	11.38	11.3	0.08
	4.77328	100.248	100.281	-28.555							4.7732	10.35	10.85	-0.51							4.7732	11.17	11.3	-0.13
	4.77486	100.337	100.281	-28.466							4.77489	10.38	10.86	-0.48							4.77489	11.22	11.31	-0.09
	4.77646	100.401	100.281	-28.401							4.77643	10.32	10.86	-0.54							4.77643	10.68	11.31	-0.63
	4.77806	100.264	100.281	-28.538							4.77812	10.54	10.86	-0.32							4.77812	10.49	11.32	-0.83
	4.77965	100.249	100.281	-28.553							4.77965	10.61	10.86	-0.25							4.77965	10.63	11.32	-0.69
	4.78124	100.4	100.281	-28.402							4.78119	10.42	10.86	-0.44							4.78119	10.71	11.33	-0.62
	4.78284	100.405	100.281	-28.396							4.78288	10.51	10.86	-0.35							4.78288	10.99	11.33	-0.34
	4.78443	100.475	100.281	-28.326							4.78442	10.86	10.87	0							4.78442	11.14	11.34	-0.19
	4.78602	100.367	100.281	-28.434							4.78595	10.98	10.87	0.11							4.78595	11.33	11.34	-0.02
	4.78761	100.43	100.281	-28.371							4.78764	11	10.87	0.13							4.78764	11.14	11.35	-0.2
	4.78921	100.425	100.281	-28.375							4.78918	10.8	10.87	-0.07							4.78918	10.91	11.35	-0.44
	4.79081	100.374	100.281	-28.426							4.79087	10.84	10.87	-0.03							4.79087	11.03	11.36	-0.32
	4.79239	100.224	100.281	-28.576							4.79241	10.83	10.87	-0.05							4.79241	11.02	11.36	-0.34
	4.79399	100.294	100.281	-28.506							4.79394	10.79	10.88	-0.09							4.79394	11.07	11.37	-0.29
	4.79559	100.179	100.281	-28.62							4.79563	10.82	10.88	-0.06							4.79563	10.92	11.35	-0.44
	4.79717	100.124	100.281	-28.675							4.79717	10.57	10.88	-0.31							4.79717	10.82	11.36	-0.54
	4.79877	100.17	100.281	-28.629							4.7987	10.78	10.88	-0.11							4.7987	10.84	11.36	-0.53
	4.80036	100.38	100.281	-28.419							4.80039	10.83	10.89	-0.06							4.80039	10.97	11.37	-0.39
	4.80196	100.326	100.281	-28.473							4.80193	10.77	10.89	-0.12							4.80193	11.1	11.37	-0.27
	4.80354	100.415	100.281	-28.383							4.80362	10.73	10.89	-0.16							4.80347	11.41	11.38	0.03
	4.80514	100.368	100.281	-28.43							4.80516	10.5	10.89	-0.39							4.80516	11.63	11.39	0.24
	4.80674	100.423	100.281	-28.375							4.80669	10.03	10.9	-0.86							4.80669	11.29	11.39	-0.1
	4.80833	100.623	100.281	-28.174							4.80838	10.46	10.9	-0.44							4.80838	10.92	11.4	-0.48
	4.80992	100.646	100.281	-28.152							4.80992	10.64	10.9	-0.27							4.80992	10.5	11.4	-0.9
	4.81151	100.624	100.281	-28.173							4.81145	10.58	10.9	-0.33							4.81145	10.45	11.41	-0.96
	4.81311	100.699	100.281	-28.098							4.81314	10.53	10.91	-0.38							4.81314	10.59	11.41	-0.82
	4.81469	100.585	100.281	-28.212							4.81468	10.39	10.91	-0.51							4.81468	11	11.42	-0.42
	4.81629	100.51	100.281	-28.287							4.81637	10.36	10.91	-0.55							4.81621	11.62	11.42	0.2
	4.81789	100.516	100.281	-28.28							4.8179	10.4	10.92	-0.52							4.8179	11.84	11.43	0.41
	4.81948	100.356	100.281	-28.441							4.81944	10.42	10.92	-0.5							4.81944	11.84	11.43	0.41
	4.82106	100.111	100.281	-28.685							4.82113	10.38	10.92	-0.54							4.82113	11.88	11.44	0.44
	4.82266	100.068	100.281	-28.728							4.82266	10.37	10.93	-0.55							4.82266	11.83	11.44	0.38
	4.82426	100.098	100.281	-28.698							4.8242	10.55	10.93	-0.38							4.8242	11.56	11.45	0.11
	4.82586	100.134	100.281	-28.662							4.82589	10.46	10.93	-0.47							4.82589	11.63	11.46	0.18
	4.82744	100.146	100.281	-28.649							4.82742	10.54	10.94	-0.4							4.82742	11.77	11.46	0.31
	4.82903	100.167	100.281	-28.628							4.82896	10.57	10.94	-0.37							4.82896	11.93	11.47	0.47
	4.83063	100.159	100.281	-28.636							4.83065	10.4	10.94	-0.54							4.83065	11.83	11.47	0.36
	4.83221	100.105	100.281	-28.69							4.83218	10.22	10.95	-0.73							4.83218	11.66	11.48	0.18
	4.83381	100.083	100.281	-28.712							4.83387	10.08	10.95	-0.87							4.83387	11.01	11.48	-0.47
	4.8354	100.136	100.281	-28.659							4.8354	9.92	10.96	-1.04							4.8354	10.59	11.49	-0.9
	4.837	100.319	100.281	-28.475							4.83694	10.17	10.96	-0.79							4.83694	10.79	11.49	-0.7
	4.83858	100.26	100.281	-28.534							4.83863	10.35	10.96	-0.62							4.83863	11.04	11.5	-0.46
	4.84018	100.33	100.281	-28.464							4.84016	10.48	10.97	-0.49							4.84016	11.2	11.51	-0.31
	4.84178	100.337	100.281	-28.457							4.8417	10.84	10.97	-0.13							4.8417	10.88	11.51	-0.63
	4.84336	100.456	100.281	-28.337							4.84339	10.76	10.98	-0.22							4.84339	10.67	11.52	-0.84
	4.84495	100.622	100.281	-28.172							4.84492	11.13	10.98	0.15							4.84492	10.78	11.52	-0.74
	4.84655	100.789	100.281	-28.005							4.84661	11.12	10.99	0.13							4.84661	11.22	11.53	-0.31
	4.84814	100.642	100.281	-28.152							4.84814	11.29	10.99	0.3							4.84814	11.57	11.54	0.04
	4.84973	100.527	100.281	-28.266							4.84968	11.43	11	0.44							4.84968	11.76	11.55	0.21
	4.85132	100.344	100.281	-28.448							4.85137	11.34	11	0.33							4.85137	11.38	11.56	-0.19
	4.85292	100.322	100.281	-28.471							4.8529	11.25	11.01	0.24							4.8529	10.97	11.57	-0.6
	4.85452	100.349	100.281	-28.444							4.85444	11.2	11.01	0.19							4.85444	10.8	11.59	-0.78
	4.85609	100.244	100.281	-28.549							4.85613	10.98	11.02	-0.04							4.85613	11.25	11.6	-0.35
	4.85769	100.217	100.281	-28.576							4.85766	10.7	11.02	-0.32							4.85766	11.49	11.61	-0.12
	4.85929	100.331	100.281	-28.461							4.85935	10.88	11.03	-0.15							4.85935	11.78	11.62	0.16
	4.86087	100.432	100.281	-28.361							4.86088	10.9	11.04	-0.14							4.86088	11.82	11.64	0.18
	4.86246	100.469	100.281	-28.324							4.86242	10.92	11.04	-0.12							4.86242	11.86	11.65	0.21
	4.86406	100.449	100.281	-28.344							4.86411	10.91	11.05	-0.14							4.86411	11.6	11.66	-0.06
	4.86566	100.286	100.281	-28.508							4.86564	11.06	11.05	0.01							4.86564	11.55	11.67	-0.12
	4.86724	100.267	100.281	-28.527							4.86717	11.01	11.06	-0.05							4.86717	11.84	11.68	0.15
	4.86883	100.337	100.281	-28.457							4.86886	10.87	11.07	-0.2							4.86886	11.7	11.7	0
	4.87043	100.338	100.281	-28.457							4.8704	10.92	11.07	-0.15							4.8704	11.88	11.71	0.17
	4.87202	100.398	100.281	-28.397							4.87208	10.84	11.08	-0.24							4.87208	11.79	11.72	0.07
	4.8736	100.527	100.281	-28.269							4.87362	10.81	11.08	-0.27							4.87362	11.57	11.73	-0.17
	4.8752	100.634	100.281	-28.162							4.87515	10.75	11.09	-0.34							4.87515	11.28	11.75	-0.47
	4.87679	100.544	100.281	-28.253							4.87684	10.74	11.1	-0.36							4.87684	11.42	11.76	-0.34
	4.87837	100.345	100.281	-28.452							4.87837	10.84	11.11	-0.27							4.87837	11.54	11.77	-0.23
	4.87997	100.305	100.281	-28.492							4.87991	11.17	11.11	0.06							4.87991	11.5	11.78	-0.28
	4.88157	100.491	100.281	-28.307							4.8816	11.13	11.12	0.01							4.8816	11.49	11.8	-0.31
	4.88316	100.497	100.281	-28.301							4.88313	10.9	11.13	-0.23							4.88313	11.82	11.81	0.01
	4.88474	100.57	100.281	-28.229							4.88482	10.92	11.13	-0.21							4.88466	12.12	11.82	0.29
	4.88634	100.436	100.281	-28.363							4.88635	11.24	11.14	0.1							4.88635	11.83	11.84	-0.01
	4.88793	100.3	100.281	-28.499							4.88788	11.54	11.15	0.39							4.88788	11.41	11.85	-0.44
	4.88951	100.168	100.281	-28.631							4.88957	11.35	11.16	0.2							4.88957	11.04	11.86	-0.82
	4.89111	100.286	100.281	-28.514							4.89111	11.33	11.17	0.16							4.89111	10.78	11.88	-1.09
	4.8927	100.413	100.281	-28.388							4.89264	11.15	11.17	-0.02							4.89264	10.97	11.89	-0.92
	4.8943	100.433	100.281	-28.368							4.89433	11.3	11.18	0.12							4.89433	11.37	11.9	-0.53
	4.89588	100.408	100.281	-28.393							4.89586	11.54	11.19	0.34							4.89586	11.55	11.91	-0.36
	4.89747	100.432	100.281	-28.37							4.89755	11.45	11.2	0.25							4.89739	11.8	11.93	-0.13
	4.89907	100.32	100.281	-28.482							4.89908	11.18	11.21	-0.03							4.89908	11.71	11.94	-0.23
	4.90066	100.211	100.281	-28.592							4.90062	11.36	11.22	0.14							4.90062	11.56	11.95	-0.4
	4.90224	100.052	100.281	-28.751							4.9023	11.5	11.23	0.27							4.9023	11.48	11.97	-0.49
	4.90383	100.161	100.281	-28.642							4.90383	11.64	11.24	0.4							4.90383	11.73	11.98	-0.25
	4.90543	100.274	100.281	-28.53							4.90537	11.66	11.25	0.41							4.90537	11.91	12	-0.08
	4.90701	100.284	100.281	-28.52							4.90706	11.48	11.26	0.22							4.90706	12.44	12.01	0.44
	4.9086	100.218	100.281	-28.587							4.90859	11.38	11.27	0.12							4.90859	12.24	12.02	0.21
	4.9102	100.31	100.282	-28.495							4.91012	11.72	11.28	0.44							4.91012	12.43	12.04	0.39
	4.91179	100.33	100.294	-28.476							4.91181	11.49	11.29	0.2							4.91181	12.21	12.05	0.16
	4.91337	100.488	100.298	-28.318							4.91334	11.21	11.3	-0.09							4.91334	12.12	12.06	0.05
	4.91497	100.555	100.298	-28.251							4.91503	11.06	11.31	-0.25							4.91503	11.96	12.08	-0.12
	4.91656	100.396	100.298	-28.411							4.91656	11.2	11.32	-0.12							4.91656	11.53	12.09	-0.56
	4.91814	100.443	100.298	-28.365							4.9181	11.43	11.33	0.1							4.9181	11.74	12.11	-0.36
	4.91974	100.519	100.298	-28.289							4.91978	11.61	11.34	0.27							4.91978	12.04	12.12	-0.08
	4.92133	100.399	100.298	-28.409							4.92131	11.81	11.35	0.46							4.92131	12.77	12.14	0.64
	4.92292	100.353	100.298	-28.456							4.92285	11.91	11.36	0.54							4.92285	12.86	12.15	0.71
	4.9245	100.277	100.298	-28.532							4.92453	11.93	11.38	0.55							4.92453	12.65	12.17	0.49
	4.9261	100.36	100.298	-28.45							4.92607	11.81	11.39	0.43							4.92607	12.3	12.18	0.12
	4.92769	100.395	100.298	-28.415							4.92775	11.57	11.4	0.17							4.92775	11.68	12.19	-0.52
	4.92929	100.336	100.298	-28.474							4.92929	11.58	11.41	0.17							4.92929	11.95	12.21	-0.26
	4.93086	100.436	100.298	-28.376							4.93082	11.64	11.42	0.22							4.93082	11.93	12.22	-0.3
	4.93246	100.378	100.298	-28.433							4.9325	11.88	11.44	0.44							4.9325	11.77	12.24	-0.47
	4.93405	100.467	100.298	-28.345							4.93404	11.87	11.45	0.42							4.93404	11.98	12.26	-0.28
	4.93563	100.586	100.298	-28.227							4.93557	11.99	11.46	0.53							4.93557	11.96	12.27	-0.31
	4.93723	100.55	100.298	-28.263							4.93726	12.05	11.48	0.58							4.93726	12.17	12.29	-0.12
	4.93882	100.711	100.298	-28.102							4.93879	12.03	11.49	0.54							4.93879	12.41	12.3	0.11
	4.94041	100.612	100.298	-28.202							4.94048	11.78	11.5	0.28							4.94048	12.36	12.32	0.04
	4.94199	100.543	100.298	-28.272							4.94201	11.74	11.52	0.23							4.94201	12.14	12.33	-0.19
	4.94359	100.267	100.298	-28.548							4.94354	11.59	11.53	0.06							4.94354	12.19	12.35	-0.16
	4.94518	100.16	100.298	-28.655							4.94523	11.54	11.55	-0.01							4.94523	11.83	12.37	-0.54
	4.94677	100.131	100.298	-28.685							4.94676	11.36	11.56	-0.2							4.94676	11.83	12.38	-0.55
	4.94835	100.155	100.298	-28.662							4.94829	11.4	11.58	-0.18							4.94829	12.26	12.4	-0.15
	4.94995	100.11	100.298	-28.707							4.94998	11.42	11.59	-0.17							4.94998	12.31	12.42	-0.11
	4.95154	100.259	100.298	-28.559							4.95151	11.45	11.61	-0.16							4.95151	12.7	12.43	0.27
	4.95312	100.403	100.298	-28.415							4.95319	11.45	11.62	-0.18							4.95304	12.77	12.45	0.32
	4.95471	100.391	100.298	-28.428							4.95473	11.68	11.64	0.04							4.95473	12.35	12.47	-0.12
	4.95631	100.522	100.298	-28.297							4.95626	11.55	11.66	-0.11							4.95626	12.02	12.49	-0.47
	4.9579	100.404	100.298	-28.416							4.95794	11.71	11.68	0.04							4.95794	12.05	12.5	-0.46
	4.95948	100.405	100.298	-28.416							4.95948	11.61	11.69	-0.09							4.95948	11.83	12.52	-0.69
	4.96107	100.304	100.298	-28.517							4.96101	11.77	11.71	0.06							4.96101	11.68	12.54	-0.86
	4.96266	100.248	100.298	-28.573							4.96269	12	11.73	0.27							4.96269	11.81	12.56	-0.75
	4.96424	100.361	100.309	-28.461							4.96423	12.13	11.75	0.38							4.96423	11.88	12.58	-0.7
	4.96583	100.398	100.314	-28.424							4.96591	12.25	11.77	0.48							4.96576	11.97	12.59	-0.62
	4.96743	100.478	100.314	-28.345							4.96744	12.43	11.79	0.64							4.96744	12.04	12.61	-0.57
	4.96902	100.377	100.314	-28.447							4.96898	12.54	11.81	0.73							4.96898	11.75	12.63	-0.88
	4.9706	100.275	100.314	-28.549							4.97066	12.5	11.83	0.67							4.97066	12.14	12.65	-0.51
	4.97219	100.097	100.314	-28.728							4.97219	12.19	11.85	0.34							4.97219	12.3	12.67	-0.37
	4.97378	99.975	100.314	-28.85							4.97372	11.93	11.87	0.06							4.97372	12.24	12.69	-0.45
	4.97538	100.123	100.314	-28.703							4.97541	11.98	11.89	0.09							4.97541	12.71	12.71	0
	4.97696	100.264	100.314	-28.563							4.97694	12.21	11.91	0.29							4.97694	12.71	12.73	-0.02
	4.97855	100.373	100.314	-28.454							4.97863	12.33	11.94	0.39							4.97847	12.79	12.75	0.04
	4.98014	100.346	100.314	-28.482							4.98016	12.2	11.96	0.24							4.98016	12.77	12.77	-0.01
	4.98172	100.326	100.314	-28.502							4.98169	12.15	11.99	0.17							4.98169	12.84	12.8	0.04
	4.98331	100.213	100.314	-28.616							4.98337	12.33	12.01	0.32							4.98337	13.11	12.82	0.29
	4.9849	100.296	100.314	-28.533							4.9849	12.54	12.04	0.5							4.9849	13.04	12.84	0.2
	4.9865	100.342	100.314	-28.488							4.98644	12.59	12.06	0.52							4.98644	13.2	12.86	0.33
	4.98807	100.364	100.314	-28.466							4.98812	12.7	12.09	0.61							4.98812	12.83	12.89	-0.05
	4.98967	100.548	100.314	-28.283							4.98965	12.39	12.12	0.27							4.98965	12.62	12.91	-0.29
	4.99126	100.455	100.314	-28.377							4.99118	12.6	12.15	0.45							4.99118	12.69	12.93	-0.24
	4.99285	100.389	100.314	-28.444							4.99287	12.79	12.18	0.61							4.99287	13.3	12.96	0.34
	4.99443	100.384	100.314	-28.449							4.9944	12.65	12.21	0.44							4.9944	13.16	12.98	0.17
	4.99602	100.402	100.314	-28.432							4.99608	12.62	12.24	0.39							4.99608	12.91	13.01	-0.1
	4.99761	100.411	100.314	-28.424							4.99761	12.51	12.27	0.24							4.99761	13	13.04	-0.04
	4.99919	100.415	100.314	-28.42							4.99915	12.4	12.3	0.1							4.99915	12.95	13.06	-0.12
	5.00078	100.479	100.314	-28.357							5.00083	12.66	12.34	0.33							5.00083	13.03	13.09	-0.06
	5.00238	100.314	100.314	-28.522							5.00236	12.69	12.37	0.32							5.00236	12.96	13.12	-0.16
	5.00397	100.279	100.314	-28.557							5.00389	12.58	12.4	0.17							5.00389	12.28	13.15	-0.87
	5.00554	100.455	100.319	-28.382							5.00558	12.37	12.44	-0.07							5.00558	12.3	13.18	-0.87
	5.00714	100.584	100.331	-28.254							5.00711	12.31	12.48	-0.17							5.00711	12.66	13.21	-0.55
	5.00873	100.59	100.331	-28.249							5.00879	12.2	12.51	-0.31							5.00879	12.75	13.24	-0.49
	5.01031	100.617	100.331	-28.223							5.01032	12.35	12.55	-0.2							5.01032	13.13	13.27	-0.14
	5.0119	100.773	100.331	-28.068							5.01185	12.98	12.59	0.39							5.01185	13.37	13.31	0.06
	5.01349	100.872	100.331	-27.969							5.01354	13.25	12.63	0.62							5.01354	13.65	13.34	0.31
	5.01508	100.815	100.331	-28.027							5.01507	13.56	12.67	0.89							5.01507	14.03	13.38	0.66
	5.01666	100.768	100.331	-28.074							5.0166	13.39	12.71	0.67							5.0166	14.03	13.41	0.62
	5.01825	100.709	100.331	-28.134							5.01828	13.02	12.76	0.27							5.01828	13.93	13.45	0.47
	5.01984	100.698	100.331	-28.146							5.01981	12.73	12.8	-0.07							5.01981	13.26	13.49	-0.23
	5.02144	100.636	100.331	-28.209							5.0215	12.49	12.84	-0.35							5.0215	12.99	13.53	-0.54
	5.02301	100.625	100.331	-28.22							5.02303	12.27	12.89	-0.61							5.02303	12.79	13.58	-0.79
	5.0246	100.703	100.331	-28.143							5.02456	12.51	12.93	-0.43							5.02456	13.06	13.62	-0.56
	5.0262	100.577	100.331	-28.269							5.02624	12.52	12.98	-0.46							5.02624	13.15	13.66	-0.51
	5.02777	100.479	100.331	-28.368							5.02777	12.75	13.02	-0.27							5.02777	13.54	13.71	-0.18
	5.02936	100.327	100.331	-28.521							5.0293	13	13.07	-0.07							5.0293	13.95	13.76	0.19
	5.03095	100.329	100.331	-28.519							5.03099	12.87	13.12	-0.25							5.03099	14.06	13.81	0.25
	5.03255	100.493	100.331	-28.356							5.03252	12.7	13.16	-0.46							5.03252	14.42	13.86	0.56
	5.03412	100.534	100.331	-28.316							5.0342	12.63	13.21	-0.58							5.03404	14.54	13.92	0.62
	5.03571	100.535	100.331	-28.316							5.03573	12.55	13.26	-0.71							5.03573	14.7	13.97	0.73
	5.0373	100.484	100.331	-28.368							5.03726	12.65	13.3	-0.66							5.03726	14.58	14.02	0.57
	5.0389	100.526	100.333	-28.326							5.03894	12.73	13.35	-0.62							5.03894	14.49	14.07	0.42
	5.04047	100.642	100.345	-28.211							5.04047	12.97	13.4	-0.42							5.04047	14.77	14.12	0.65
	5.04206	100.567	100.347	-28.286							5.042	13.25	13.44	-0.2							5.042	14.83	14.17	0.66
	5.04366	100.381	100.347	-28.474							5.04368	13.38	13.49	-0.11							5.04368	15.33	14.23	1.1
	5.04523	100.339	100.347	-28.516							5.04521	12.93	13.53	-0.6							5.04521	15.07	14.29	0.78
	5.04682	100.445	100.347	-28.411							5.0469	12.69	13.58	-0.89							5.04674	14.62	14.35	0.27
	5.04841	100.499	100.347	-28.358							5.04843	12.5	13.62	-1.12							5.04843	14.6	14.42	0.18
	5.05	100.705	100.347	-28.152							5.04996	12.76	13.66	-0.91							5.04996	14.58	14.49	0.09
	5.05158	100.66	100.347	-28.199							5.05164	13.04	13.7	-0.66							5.05164	14.59	14.56	0.04
	5.05317	100.706	100.347	-28.153							5.05317	13.27	13.74	-0.47							5.05317	14.84	14.63	0.21
	5.05476	100.723	100.347	-28.137							5.0547	13.46	13.78	-0.32							5.0547	15.03	14.71	0.31
	5.05634	100.552	100.347	-28.309							5.05638	13.24	13.81	-0.57							5.05638	14.85	14.8	0.06
	5.05793	100.342	100.347	-28.52							5.05791	12.9	13.84	-0.94							5.05791	14.96	14.88	0.07
	5.05952	100.268	100.347	-28.595							5.05944	12.78	13.87	-1.1							5.05944	15.06	14.97	0.09
	5.06111	100.328	100.347	-28.536							5.06112	12.87	13.9	-1.03							5.06112	15.1	15.07	0.04
	5.06269	100.481	100.347	-28.383							5.06266	13.1	13.92	-0.83							5.06266	15.46	15.16	0.29
	5.06428	100.553	100.347	-28.313							5.06434	13.06	13.95	-0.88							5.06434	15.7	15.27	0.43
	5.06587	100.469	100.347	-28.397							5.06587	13.1	13.97	-0.86							5.06587	15.58	15.37	0.2
	5.06746	100.655	100.347	-28.211							5.0674	13.16	13.98	-0.82							5.0674	16.07	15.48	0.59
	5.06903	100.787	100.354	-28.081							5.06908	13.07	13.99	-0.93							5.06908	16.15	15.6	0.56
	5.07062	100.849	100.364	-28.019							5.07061	13.21	14	-0.79							5.07061	16.21	15.72	0.5
	5.07221	100.764	100.364	-28.106							5.07214	13.58	14.01	-0.43							5.07214	15.82	15.84	-0.02
	5.07379	100.643	100.364	-28.227							5.07382	13.48	14.01	-0.53							5.07382	15.61	15.97	-0.35
	5.07538	100.482	100.364	-28.39							5.07535	13.41	14.01	-0.61							5.07535	15.63	16.1	-0.47
	5.07697	100.439	100.364	-28.434							5.07703	13.38	14.01	-0.63							5.07703	16.07	16.24	-0.17
	5.07856	100.408	100.364	-28.465							5.07856	13.37	14	-0.63							5.07856	16.71	16.38	0.33
	5.08014	100.377	100.364	-28.497							5.08009	13.44	13.99	-0.56							5.08009	17.13	16.52	0.61
	5.08172	100.354	100.364	-28.521							5.08177	13.39	13.98	-0.59							5.08177	17.19	16.67	0.52
	5.08331	100.35	100.364	-28.526							5.0833	13.2	13.96	-0.76							5.0833	17.12	16.82	0.3
	5.08491	100.392	100.364	-28.485							5.08483	13.24	13.94	-0.71							5.08483	16.93	16.98	-0.05
	5.08648	100.499	100.364	-28.379							5.08651	13.36	13.92	-0.56							5.08651	17.3	17.14	0.17
	5.08807	100.523	100.364	-28.356							5.08804	13.36	13.89	-0.53							5.08804	17.51	17.3	0.22
	5.08966	100.483	100.367	-28.396							5.08972	13.52	13.87	-0.35							5.08972	17.6	17.46	0.14
	5.09124	100.319	100.38	-28.562							5.09125	13.16	13.84	-0.67							5.09125	17.59	17.63	-0.04
	5.09283	100.285	100.38	-28.597							5.09278	13.09	13.8	-0.71							5.09278	18.08	17.79	0.29
	5.09441	100.381	100.38	-28.502							5.09446	13.22	13.77	-0.54							5.09446	18.33	17.96	0.37
	5.096	100.476	100.38	-28.408							5.09599	13.31	13.73	-0.42							5.09599	18.4	18.13	0.27
	5.09758	100.519	100.38	-28.366							5.09752	13.31	13.69	-0.38							5.09752	18.61	18.3	0.31
	5.09917	100.424	100.38	-28.462							5.0992	13.56	13.65	-0.09							5.0992	18.42	18.46	-0.04
	5.10076	100.4	100.38	-28.486							5.10073	13.32	13.61	-0.28							5.10073	18.81	18.62	0.18
	5.10233	100.525	100.38	-28.363							5.10241	13.07	13.56	-0.5							5.10226	18.97	18.78	0.19
	5.10392	100.751	100.38	-28.137							5.10394	13.15	13.52	-0.37							5.10394	19.08	18.94	0.14
	5.10551	100.848	100.38	-28.042							5.10547	13.07	13.47	-0.41							5.10547	19.22	19.09	0.13
	5.1071	100.862	100.38	-28.029							5.10715	13.07	13.43	-0.35							5.10715	19.08	19.23	-0.15
	5.10868	100.732	100.38	-28.16							5.10868	13.02	13.38	-0.36							5.10868	18.88	19.37	-0.49
	5.11027	100.574	100.38	-28.319							5.1102	12.79	13.33	-0.54							5.1102	18.83	19.49	-0.66
	5.11186	100.577	100.38	-28.317							5.11189	12.82	13.29	-0.47							5.11189	19.3	19.61	-0.3
	5.11344	100.636	100.389	-28.259							5.11341	12.89	13.24	-0.35							5.11341	19.5	19.71	-0.21
	5.11502	100.469	100.397	-28.427							5.1151	12.76	13.19	-0.43							5.11494	20.04	19.8	0.24
	5.11661	100.511	100.397	-28.386							5.11662	13.04	13.14	-0.11							5.11662	19.91	19.87	0.03
	5.1182	100.341	100.397	-28.558							5.11815	13.17	13.09	0.08							5.11815	19.59	19.94	-0.34
	5.11977	100.427	100.397	-28.472							5.11983	12.98	13.05	-0.07							5.11983	19.05	19.98	-0.93
	5.12136	100.512	100.397	-28.389							5.12136	12.9	13	-0.1							5.12136	19	20.01	-1.01
	5.12295	100.526	100.397	-28.375							5.12289	12.74	12.95	-0.21							5.12289	18.9	20.02	-1.12
	5.12454	100.522	100.397	-28.382							5.12457	12.76	12.9	-0.14							5.12457	19.08	20.02	-0.94
	5.12611	100.634	100.397	-28.272							5.1261	12.94	12.86	0.08							5.1261	19.15	19.99	-0.84
	5.1277	100.714	100.397	-28.196							5.12778	12.98	12.81	0.17							5.12763	19.07	19.96	-0.89
	5.12929	100.691	100.397	-28.221							5.12931	13.01	12.77	0.24							5.12931	18.86	19.9	-1.04
	5.13088	100.782	100.397	-28.132							5.13083	13.08	12.72	0.35							5.13083	18.72	19.83	-1.11
	5.13245	100.648	100.406	-28.268							5.13251	12.91	12.68	0.23							5.13251	18.93	19.75	-0.82
	5.13404	100.553	100.413	-28.366							5.13404	12.86	12.64	0.22							5.13404	19.35	19.65	-0.3
	5.13563	100.576	100.413	-28.346							5.13557	12.73	12.6	0.14							5.13557	19.37	19.54	-0.17
	5.1372	100.521	100.413	-28.404							5.13725	12.55	12.55	-0.01							5.13725	19.56	19.41	0.15
	5.13879	100.551	100.413	-28.375							5.13878	12.42	12.51	-0.09							5.13878	19.55	19.28	0.27
	5.14038	100.689	100.413	-28.24							5.14031	12.52	12.47	0.05							5.14031	19.21	19.14	0.07
	5.14197	100.692	100.414	-28.239							5.14199	12.3	12.44	-0.14							5.14199	19.13	18.99	0.14
	5.14354	100.792	100.426	-28.142							5.14351	12.21	12.4	-0.19							5.14351	18.95	18.83	0.12
	5.14513	100.762	100.43	-28.175							5.14519	12.08	12.36	-0.28							5.14519	19.21	18.67	0.54
	5.14672	100.486	100.43	-28.454							5.14672	12.04	12.33	-0.28							5.14672	19.2	18.51	0.69
	5.1483	100.431	100.43	-28.511							5.14825	12.34	12.29	0.05							5.14825	19.25	18.34	0.91
	5.14988	100.415	100.43	-28.53							5.14993	12.48	12.26	0.23							5.14993	18.9	18.17	0.73
	5.15147	100.541	100.439	-28.406							5.15146	12.49	12.22	0.27							5.15146	18.41	18	0.42
	5.15306	100.529	100.446	-28.421							5.15298	12.51	12.19	0.32							5.15298	17.98	17.82	0.15
	5.15463	100.379	100.446	-28.574							5.15466	12.42	12.16	0.26							5.15466	17.68	17.65	0.03
	5.15622	100.306	100.446	-28.649							5.15619	12.47	12.13	0.34							5.15619	17.61	17.48	0.13
	5.15781	100.274	100.446	-28.683							5.15787	12.55	12.1	0.46							5.15787	17.48	17.31	0.17
	5.1594	100.169	100.446	-28.791							5.1594	12.65	12.07	0.59							5.1594	17.45	17.14	0.31
	5.16097	100.265	100.448	-28.699							5.16092	12.6	12.04	0.56							5.16092	17.5	16.98	0.52
	5.16256	100.442	100.46	-28.524							5.1626	12.47	12.01	0.46							5.1626	17.23	16.82	0.42
	5.16415	100.506	100.463	-28.463							5.16413	12.46	11.99	0.47							5.16413	17.09	16.66	0.43
	5.16572	100.493	100.463	-28.479							5.16566	12.65	11.96	0.69							5.16566	16.78	16.5	0.28
	5.16731	100.516	100.463	-28.458							5.16734	12.46	11.93	0.52							5.16734	16.33	16.35	-0.02
	5.1689	100.498	100.463	-28.479							5.16887	12.36	11.91	0.45							5.16887	15.72	16.2	-0.48
	5.17048	100.478	100.473	-28.501							5.17054	12.1	11.89	0.21							5.17054	15.07	16.06	-0.99
	5.17206	100.547	100.479	-28.435							5.17207	11.99	11.86	0.13							5.17207	14.81	15.92	-1.11
	5.17364	100.53	100.479	-28.455							5.1736	12.2	11.84	0.36							5.1736	15.14	15.79	-0.65
	5.17523	100.481	100.479	-28.507							5.17528	12.06	11.82	0.24							5.17528	15.29	15.65	-0.36
	5.17682	100.356	100.479	-28.634							5.1768	12.27	11.8	0.47							5.1768	15.79	15.53	0.26
	5.17839	100.294	100.479	-28.7							5.17833	12.19	11.78	0.41							5.17833	15.63	15.41	0.23
	5.17998	100.281	100.481	-28.716							5.18001	11.86	11.76	0.11							5.18001	15.41	15.29	0.12
	5.18157	100.375	100.493	-28.625							5.18154	11.89	11.74	0.15							5.18154	15.18	15.17	0.01
	5.18314	100.539	100.496	-28.463							5.18321	11.86	11.72	0.13							5.18306	14.9	15.06	-0.16
	5.18473	100.585	100.496	-28.421							5.18474	11.62	11.7	-0.08							5.18474	14.75	14.96	-0.21
	5.18631	100.763	100.496	-28.245							5.18627	11.5	11.68	-0.19							5.18627	14.73	14.86	-0.12
	5.1879	100.741	100.496	-28.27							5.18795	11.45	11.67	-0.22							5.18795	14.47	14.76	-0.29
	5.18947	100.677	100.506	-28.337							5.18947	11.66	11.65	0.01							5.18947	14.18	14.66	-0.48
	5.19106	100.643	100.512	-28.374							5.191	12.03	11.64	0.4							5.191	14.04	14.57	-0.53
	5.19265	100.661	100.512	-28.359							5.19268	12.23	11.62	0.61							5.19268	13.66	14.49	-0.83
	5.19422	100.544	100.512	-28.479							5.19421	12.03	11.61	0.42							5.19421	13.47	14.41	-0.93
	5.19581	100.569	100.512	-28.457							5.19588	11.84	11.59	0.25							5.19573	13.31	14.33	-1.02
	5.19739	100.632	100.518	-28.397							5.19741	11.72	11.58	0.14							5.19741	13.51	14.25	-0.74
	5.19898	100.61	100.529	-28.422							5.19894	11.85	11.56	0.28							5.19894	13.37	14.18	-0.81
	5.20055	100.873	100.529	-28.162							5.20061	11.88	11.55	0.33							5.20061	13.31	14.11	-0.8
	5.20214	100.991	100.529	-28.046							5.20214	12.01	11.54	0.47							5.20214	13.22	14.04	-0.82
	5.20373	100.946	100.529	-28.091							5.20367	11.91	11.53	0.38							5.20367	13.02	13.98	-0.96
	5.20531	100.903	100.529	-28.136							5.20535	11.82	11.52	0.3							5.20535	13.46	13.92	-0.46
	5.20689	100.92	100.529	-28.121							5.20687	11.97	11.5	0.47							5.20687	13.77	13.86	-0.09
	5.20847	100.906	100.529	-28.136							5.2084	12.13	11.49	0.64							5.2084	14.37	13.8	0.57
	5.21006	100.91	100.529	-28.134							5.21007	12.15	11.48	0.66							5.21007	14.23	13.75	0.47
	5.21163	100.949	100.531	-28.096							5.2116	12.01	11.47	0.53							5.2116	13.97	13.7	0.27
	5.21322	100.979	100.543	-28.067							5.21328	11.94	11.46	0.47							5.21328	13.63	13.65	-0.02
	5.21481	100.843	100.545	-28.206							5.21481	11.96	11.45	0.51							5.21481	13.27	13.61	-0.34
	5.21639	100.79	100.545	-28.26							5.21633	11.85	11.45	0.4							5.21633	13.09	13.56	-0.47
	5.21796	100.833	100.545	-28.218							5.21801	12.03	11.44	0.59							5.21801	13.14	13.52	-0.38
	5.21955	100.936	100.545	-28.117							5.21953	12.14	11.43	0.71							5.21953	12.49	13.48	-0.99
	5.22114	100.789	100.545	-28.266							5.22106	12.29	11.42	0.87							5.22106	12.15	13.44	-1.29
	5.22272	100.671	100.545	-28.385							5.22274	12.38	11.41	0.97							5.22274	12.36	13.4	-1.04
	5.22429	100.579	100.545	-28.479							5.22426	12.49	11.41	1.08							5.22426	12.51	13.36	-0.85
	5.22588	100.505	100.545	-28.555							5.22594	12.42	11.4	1.03							5.22594	12.73	13.32	-0.59
	5.22747	100.652	100.556	-28.41							5.22747	11.93	11.39	0.54							5.22747	12.85	13.29	-0.44
	5.22904	100.733	100.562	-28.331							5.22899	11.54	11.39	0.16							5.22899	12.73	13.25	-0.52
	5.23062	100.728	100.562	-28.338							5.23067	11.16	11.38	-0.22							5.23067	12.89	13.22	-0.33
	5.23221	100.779	100.562	-28.288							5.23219	11.18	11.37	-0.19							5.23219	12.76	13.18	-0.42
[truncated: 1,136 more rows]

## Sheet: Fig4
	# Run	250	wavelength_A	1.3051	P_Gpa = 148(10)		T_K = 2445(150)						# Simulation	alpha ( 0.01 to 1 by 0.1 steps )					wavelength_A	1.3051	stacking_fault_simulation	fcc->hcp
[truncated: 6,319 more rows]

[truncated: 6 more sheets: TABLE.S1, FigS4, FigS7, FigS6, FigS8, FigS12]
